# Supplementary material for: Dataset for the spore surface proteome and hydrophobin A/RodA proteoforms of A.flavus
Source: Data Brief. 2019 Mar 15;23:103817. doi: 10.1016/j.dib.2019.103817 (PMC6660596; doi:10.1016/j.dib.2019.103817)
Supplement: Multimedia compenent 2 — List of conidial surface protein identified from ATCC 26. [file mmc2.xlsx]

## Sheet: ATCC 26
Accession	Description	ΣCoverage	Σ# Proteins	Σ# Unique Peptides	Σ# Peptides	Σ# PSMs	ATCC26 BAND1 INJ1: Area	ATCC26 BAND1 INJ2: Area	ATCC26 BAND2 INJ1: Area	Aflavus ATCC26 BAND2 INJ2: Area	ATCC26 BAND1 INJ1: Area	ATCC26 BAND1 INJ2: Area	ATCC26 BAND2 INJ1: Area	ATCC26 BAND2 INJ2: Area	# AAs	MW [kDa]	calc. pI
B8N4Q3	Histone H4	56.31	1	1	9	179	6.4699e+07	3.34936e+07	6.12698e+07	5.19902e+07	2.08793e+06	1.1557e+06	2.61362e+07	2.57541e+07	103	11.3494	11.356
B8NHQ0	Histone H4	56.31	1	1	9	150	6.4699e+07	3.34936e+07	5.22189e+07	5.19902e+07	2.08793e+06	1.1557e+06	2.44315e+07	2.32258e+07	103	11.3654	11.356
B8NQ50	Putative uncharacterized protein	58.68	1	7	7	138	2.77852e+08	1.87236e+08	9.96833e+07	1.05464e+08	2.61879e+07	3.41332e+07	3.19791e+08	3.06396e+08	121	12.9575	8.03076
B8NLE2	Mycelial catalase Cat1	28.28	1	16	16	138	3.0402e+07	2.31815e+07	0	0	3.55805e+07	2.28207e+07	1.79808e+06	1.70231e+06	725	79.79	5.56689
B8NRX2	Probable beta-glucosidase A	28.92	1	21	21	132	1.80402e+07	1.31959e+07	0	0	4.63161e+07	3.61879e+07	1.27237e+06	1.18437e+06	861	93.3568	4.97021
B8NU30	Class V chitinase, putative	26.91	1	12	12	111	6.23647e+07	4.05823e+07	165588	0	1.76508e+07	1.08666e+07	0	0	431	47.2389	5.42725
B8N151	Probable glucan 1,3-beta-glucosidase A	38.02	1	12	12	92	1.37211e+08	9.88597e+07	1.57407e+06	1.29947e+06	2.75634e+07	1.7884e+07	2.59085e+06	2.38243e+06	405	44.3445	4.729
B8N8T4	Aldehyde dehydrogenase AldA, putative	36.62	1	14	14	83	7.37274e+06	4.68301e+06	842668	704894	3.17053e+07	1.87996e+07	1.81061e+06	1.51119e+06	497	53.9474	6.26514
B8MXV3	Beta-hexosaminidase	23	1	13	13	83	4.2561e+07	3.33259e+07	665963	1.06219e+06	6.97353e+07	4.6845e+07	3.82695e+06	4.09774e+06	600	67.499	5.021
B8N479	Glucan endo-1,3-alpha-glucosidase agn1, putative	26.84	1	13	13	74	1.69933e+06	1.35272e+06	0	0	6.58509e+07	4.67549e+07	3.19606e+06	3.02085e+06	626	68.0648	6.17627
B8NBM3	Probable dipeptidyl-peptidase 5	23.72	1	15	15	71	4.33033e+06	3.47938e+06	0	0	2.20896e+07	1.49939e+07	7.65331e+06	6.61189e+06	725	80.3345	4.83057
B8NVA9	Histone H2B	31.91	1	5	5	70	7.66152e+07	4.14849e+07	3.29109e+07	3.55863e+07	2.34451e+06	1.72614e+06	4.74938e+07	4.93964e+07	141	14.9631	10.1255
B8NTV2	Glutaminase GtaA	23.62	1	14	14	70	1.3106e+07	1.08515e+07	0	0	1.91138e+07	1.28243e+07	0	636024	690	76.1172	5.021
B8NT61	Putative uncharacterized protein	34.55	1	8	8	69	1.03255e+07	7.62114e+06	56835.1	15632.6	0	1.06664e+06	1.94812e+07	3.77267e+07	275	29.7184	4.42432
B8N1C0	Cysteine-rich secreted protein	27.81	1	9	9	64	4.60372e+07	2.3913e+07	1.14451e+06	1.1566e+06	3.26648e+07	2.09496e+07	4.78844e+07	4.26256e+07	338	35.9671	5.73193
B8N106	Alkaline protease 1	20.35	1	6	6	61	2.85424e+07	2.70241e+07	0	0	1.35858e+07	1.17341e+07	2.91801e+07	2.80284e+07	403	42.5456	6.37939
B8NQW4	60S ribosomal protein L32	31.3	1	6	6	60	1.44472e+07	9.56466e+06	5.99033e+06	6.95124e+06	0	0	0	0	131	14.9152	11.1509
B8NCW0	Exo-beta-1,3-glucanase Exg0	16	1	10	10	59	2.68691e+07	2.36714e+07	0	0	8.2405e+06	6.24867e+06	2.89183e+06	2.69871e+06	950	101.167	5.03369
B8NIQ5	60S ribosomal protein L6	33.33	1	6	6	56	9.54853e+06	6.79712e+06	674223	1.45676e+06	0	0	1.45256e+06	1.9178e+06	195	21.942	10.1255
B8MWN6	Viral-enhancing factor, putative	23.78	1	16	16	54	9.19371e+06	7.55555e+06	0	180197	7.1432e+06	4.85498e+06	1.48831e+06	1.21501e+06	858	95.8645	5.80811
B8NWC9	ATP synthase subunit beta	33.66	1	13	13	53	6.38213e+06	3.98932e+06	0	0	1.15878e+07	7.70347e+06	0	0	517	55.3689	5.30029
B8N2F5	Putative uncharacterized protein	30.65	1	8	8	53	1.93629e+07	1.66023e+07	1.20022e+07	1.34825e+07	0	0	5.80214e+06	4.20074e+06	248	27.8863	5.57959
B8N3P1	Aspartic endopeptidase Pep2	28.72	1	7	7	53	3.50259e+07	2.48373e+07	423886	0	4.10448e+07	3.10328e+07	1.24392e+07	1.11039e+07	397	43.1087	4.94482
B8NQF5	Thioredoxin reductase, putative	24.48	1	9	9	53	2.33977e+07	2.0631e+07	0	0	2.95714e+07	1.88445e+07	4.74813e+06	4.33316e+06	384	42.3831	5.52881
B8NTC7	Putative uncharacterized protein	22.37	2	8	8	53	1.38408e+07	1.14444e+07	16517.4	0	6.38243e+06	4.17646e+06	0	0	465	50.7868	4.65283
B8NUR3	40S ribosomal protein S9	29.02	1	7	7	49	1.68456e+07	1.16605e+07	9.30406e+06	9.0974e+06	0	0	1.97797e+06	2.45426e+06	193	22.1601	10.1841
B8MWP5	40S ribosomal protein S13	35.1	1	6	6	46	7.65787e+06	5.22393e+06	6.89678e+06	6.23224e+06	0	0	3.40431e+06	3.18507e+06	151	16.8063	10.3745
B8N3Q4	Class V chitinase, putative	34.63	1	10	11	46	2.85913e+07	2.15738e+07	0	0	3.67215e+07	2.3969e+07	8.52605e+06	4.13765e+06	436	48.2259	5.89697
B8NXT0	Ribosomal protein S13p/S18e	25.16	1	5	5	45	2.05958e+07	1.52317e+07	8.0567e+06	1.0832e+07	0	0	8.60488e+06	6.74575e+06	155	17.9327	10.4478
B8NV82	60S ribosomal protein L27a, putative	42.95	1	6	6	44	9.74185e+06	6.75056e+06	4.04413e+06	5.16534e+06	0	0	753102	714755	149	16.817	10.4624
B8N3J2	Endo-1,3-beta-glucanase Engl1	13.96	1	10	10	44	1.90298e+07	1.71296e+07	252583	194419	1.12335e+07	7.85764e+06	6.91988e+06	6.7994e+06	910	97.8299	5.93506
B8N180	Ribosomal L18ae protein family	30	1	10	10	43	1.65179e+07	1.11106e+07	1.15641e+07	1.17441e+07	0	0	6.16887e+06	5.58633e+06	250	28.4912	10.3452
B8MVM2	Galactose oxidase, putative	16.69	1	11	11	43	2.75282e+07	2.2913e+07	0	0	7.79177e+06	5.85711e+06	0	0	695	74.2821	5.0083
B8N3J9	40S ribosomal protein S8	39	1	7	7	41	3.54412e+07	2.81973e+07	7.26707e+06	5.9816e+06	0	0	0	0	200	22.7972	10.9751
B8NUP9	40S ribosomal protein S4, putative	31.03	1	6	6	41	1.17685e+07	1.01295e+07	343008	383821	0	0	4.56943e+06	4.24839e+06	261	29.2036	10.1401
B8N1D0	Endo-1,3(4)-beta-glucanase, putative	24.93	1	5	5	41	1.26189e+07	1.15846e+07	638680	811500	3.62265e+06	2.0829e+06	1.78559e+07	1.39963e+07	345	36.9165	5.80811
B8NJ15	40S ribosomal protein S24	36.84	1	7	7	40	9.67442e+06	8.3269e+06	5.42962e+06	7.31793e+06	0	0	3.92465e+06	3.5511e+06	133	15.2364	10.8579
B8N7M5	Class V chitinase ChiB1	31.71	2	9	10	40	3.09075e+06	2.45935e+06	0	0	4.54559e+07	3.3641e+07	7.56766e+06	3.84521e+06	432	48.4139	6.69775
B8NQD8	Conidial pigment biosynthesis oxidase Arb2/brown2	20.66	1	8	8	39	9.57464e+06	8.64456e+06	0	0	3.93494e+06	2.64401e+06	0	0	455	50.9382	4.80518
B8NVA8	Histone H2A	51.13	1	5	6	37	1.80687e+07	1.22763e+07	1.73828e+07	1.82893e+07	0	0	7.77626e+06	1.30388e+07	133	14.0838	10.5503
B8NK00	Putative uncharacterized protein	35.75	1	5	5	36	5.89932e+06	3.69772e+06	1.46444e+06	1.75301e+06	4.75484e+06	0	5.01733e+07	4.03466e+07	193	20.4132	5.14795
B8NMV9	60S ribosomal protein L27	31.11	1	4	4	36	1.08974e+07	6.06312e+06	6.76233e+06	9.46584e+06	0	0	3.05581e+06	3.62142e+06	135	15.6025	10.5356
B8NC19	60S ribosomal protein L18	28.26	1	5	5	36	3.296e+07	1.94409e+07	1.18957e+07	1.03356e+07	0	0	0	0	184	20.7696	11.8101
B8NRS8	Mitochondrial ADP,ATP carrier protein (Ant), putative	22.12	1	6	6	36	8.31697e+06	5.83152e+06	1.00938e+06	1.31517e+06	0	155152	5.54917e+06	4.76136e+06	312	33.8215	9.87646
B8NU09	Class III chitinase, putative	18.44	1	6	6	36	5.09016e+06	2.34382e+06	0	0	1.86949e+07	1.14046e+07	2.01908e+06	1.72304e+06	450	47.1297	6.85889
B8N295	Endo xylanase, putative	27.32	1	7	7	35	5.13799e+06	5.21221e+06	0	0	2.10205e+06	2.09821e+06	8.53063e+06	7.5371e+06	355	39.0203	4.94482
B8N417	Probable mannosyl-oligosaccharide alpha-1,2-mannosidase 1B	15.69	1	6	6	35	1.91714e+07	1.53029e+07	0	0	1.93512e+07	1.35832e+07	977956	910504	510	56.5958	5.18604
B8MWE7	60S ribosomal protein L9, putative	40.63	1	6	6	34	8.5109e+06	5.60122e+06	894305	759307	0	0	2.07008e+06	2.22137e+06	192	21.8748	9.5249
B8NRS4	40S ribosomal protein S19	29.05	1	5	5	34	1.25909e+07	8.20725e+06	2.4169e+06	1.95577e+06	0	0	1.72842e+06	1.64249e+06	148	16.5416	8.99756
B8ND04	Malate dehydrogenase, NAD-dependent	60.73	1	10	11	33	2.62334e+06	2.14909e+06	0	0	0	0	2.62281e+06	2.66681e+06	331	34.6576	6.80029
B8NVL6	Putative uncharacterized protein	25	1	2	2	33	4.67168e+06	2.45993e+06	2.79408e+06	2.14015e+06	0	0	1.07104e+06	1.131e+06	96	10.8155	4.99561
B8NQJ3	Vacuolar aspartyl aminopeptidase Lap4, putative	17.45	1	8	8	33	5.64318e+06	3.74986e+06	0	0	1.83723e+06	1.81536e+06	9.59366e+06	1.03555e+07	510	55.4509	6.29053
B8NTN4	Woronin body major protein, putative	15.01	1	5	5	32	6.0143e+06	3.86696e+06	1.58158e+06	1.58017e+06	0	0	4.58212e+06	4.03995e+06	493	56.5691	6.60986
B8ND35	NAD-dependent formate dehydrogenase AciA/Fdh	32.05	1	9	9	31	7.90278e+06	6.52977e+06	0	0	1.23249e+07	7.87209e+06	0	0	365	40.1206	6.75635
B8N215	Putative uncharacterized protein	30.57	1	9	9	31	2.82888e+07	1.72563e+07	0	0	3.84724e+06	2.97643e+06	1.32817e+06	1.22079e+06	314	35.6025	5.2876
B8NHG5	Allergenic cerato-platanin Asp F13	26.51	1	3	3	31	2.18161e+07	3.10781e+07	1.38593e+07	1.55147e+07	6.50612e+06	3.38231e+06	4.42919e+07	3.80629e+07	215	22.7814	8.42627
B8N204	Cytosolic large ribosomal subunit protein L7A	23.28	1	7	7	31	2.7171e+07	1.74663e+07	469624	645967	0	0	777739	941127	262	29.3003	10.1987
B8NBK4	60S ribosomal protein L30, putative	40.57	1	4	4	30	3.24682e+06	1.94047e+06	3.91539e+06	2.98335e+06	0	0	3.56807e+06	2.92353e+06	106	11.3461	9.94971
B8NDY4	Ribosomal protein L14	20.81	1	2	2	30	7.92182e+06	5.51257e+06	1.46684e+06	2.05948e+06	0	0	0	0	149	17.0175	10.6968
B8NWY0	Putative uncharacterized protein	30.61	1	2	2	29	1.3819e+07	1.28364e+07	1.0642e+06	3.01064e+06	8.29414e+06	5.67176e+06	1.32665e+08	1.11122e+08	98	10.2734	7.10791
B8NNY3	40S ribosomal protein S17, putative	47.52	1	6	6	28	1.87987e+07	1.23338e+07	1.17208e+06	3.89927e+06	0	0	1.8534e+07	1.57799e+07	141	16.3968	9.89111
B8NCT6	60S ribosomal protein L7	32.27	1	7	7	28	4.28026e+06	3.68622e+06	491319	362540	0	0	1.48972e+06	1.35076e+06	251	29.0007	9.94971
B8NLF1	Elongation factor 1-alpha	20.22	1	7	7	28	2.24197e+07	1.5167e+07	0	0	7.43973e+06	6.56926e+06	0	0	460	50.036	8.99756
B8N050	Alpha-mannosidase	11.04	1	10	10	28	5.69402e+06	3.81234e+06	1.71894e+06	1.65557e+06	1.56174e+06	1.18305e+06	2.74551e+06	2.6933e+06	1087	123.437	6.80029
B8NG78	ML domain protein, putative	30.86	1	6	6	27	4.03023e+06	2.74147e+06	2.46759e+06	2.17725e+06	0	0	5.20782e+06	5.45809e+06	175	18.8328	5.31299
B8NB36	40S ribosomal protein Rps16, putative	30.07	1	4	4	27	1.68835e+07	7.2826e+06	2.00349e+06	2.5662e+06	0	0	2.8282e+06	2.93252e+06	143	15.9136	10.1841
B8N270	Aminopeptidase Y, putative	18.95	1	6	6	27	3.05815e+06	5.26267e+06	0	0	1.67642e+07	1.08224e+07	0	2.63419e+06	496	53.5234	5.09717
B8NMS4	Putative uncharacterized protein	34.52	1	4	4	26	3.51086e+06	2.07776e+06	1.10825e+06	1.64429e+06	0	0	0	0	197	19.9295	5.63037
P41747	Alcohol dehydrogenase 1	30	1	7	7	26	1.19311e+06	1.04678e+06	0	0	8.21015e+06	5.00609e+06	5.02617e+06	5.1936e+06	350	37.0333	6.78564
B8NE68	Purine nucleoside permease, putative	19.7	1	5	5	26	1.00417e+07	7.19006e+06	0	0	7.33107e+06	5.17193e+06	0	0	401	43.1547	5.31299
B8MZ85	40S ribosomal protein S22	19.23	1	2	2	26	9.97835e+06	5.65663e+06	3.33122e+06	4.93087e+06	0	0	4.87869e+06	4.69745e+06	130	14.7279	9.87646
B8ND05	60S ribosomal protein L28	31.21	1	4	4	25	7.63158e+06	4.97898e+06	2.44012e+06	2.54509e+06	0	0	3.6508e+06	2.95086e+06	157	17.0691	10.814
B8MW81	Putative uncharacterized protein	24.09	1	4	4	25	2.40851e+07	1.47307e+07	0	0	1.02769e+07	8.87461e+06	0	0	274	29.2207	5.75732
B8NA16	GPI-anchored cell wall organization protein Ecm33	19.35	1	7	7	25	3.9392e+06	4.21165e+06	0	0	3.35802e+06	4.98046e+06	0	0	398	41.4376	4.95752
B8NI14	Putative uncharacterized protein	15.58	1	2	2	25	1.30504e+07	7.67216e+06	7.57111e+06	3.43996e+06	1.05114e+06	0	1.64225e+07	1.67824e+07	154	17.3453	8.41162
B8NBX2	Ribosomal protein L19	12.46	1	4	4	25	4.68858e+06	3.48704e+06	1.91714e+06	2.28356e+06	0	0	0	0	289	33.3191	11.2241
B8NR98	60S ribosomal protein L4, putative	33.06	1	8	8	24	6.26572e+06	4.23778e+06	0	0	1.99635e+06	1.32658e+06	0	0	372	40.2207	10.8726
B8NPV3	60S ribosomal protein L37a	30.43	1	3	3	24	1.77581e+07	1.9124e+07	2.34991e+07	3.43547e+07	0	0	1.39273e+07	1.23119e+07	92	10.1214	10.4478
B8MW15	Putative uncharacterized protein	26.06	1	3	3	24	855891	817056	116626	284549	0	0	4.51194e+06	3.13564e+06	165	18.141	6.27783
B8NSD4	40S ribosomal protein S1	22.66	1	5	5	24	1.28387e+07	8.32048e+06	870859	991068	0	0	2.12169e+06	1.55702e+06	256	29.1929	10.0376
B8NSF1	60S ribosomal protein L23	9.09	1	3	3	24	8.28281e+06	1.03886e+07	7.53736e+06	1.72728e+07	0	0	5.05078e+06	3.98473e+06	154	16.9485	10.3306
B8N3W2	40S ribosomal protein S7e	17.41	1	3	3	23	3.93882e+06	3.25171e+06	1.37507e+06	1.46945e+06	0	0	3.64059e+06	2.9529e+06	201	22.7614	10.1987
B8NTE9	Glycosyl hydrolases family 32 superfamily	14.38	1	8	8	23	2.2201e+06	1.42816e+06	0	0	1.01416e+07	7.16536e+06	2.60983e+06	3.30695e+06	619	67.093	4.88135
B8NP65	Probable beta-glucosidase F	9.58	1	7	7	23	3.52797e+06	2.49747e+06	128268	124124	7.95086e+06	4.82033e+06	0	0	866	93.0075	5.60498
B8N2Y6	Glyceraldehyde-3-phosphate dehydrogenase	32.25	2	7	7	22	3.16132e+06	2.83904e+06	0	0	4.42455e+06	3.34052e+06	1.62339e+06	5.67126e+06	338	36.2775	7.10791
B8N729	Putative uncharacterized protein	25.32	1	3	3	22	4.80408e+06	4.64326e+06	795097	268957	0	0	9.66516e+06	9.40643e+06	154	16.9665	5.5415
B8NUE0	Autophagic serine protease Alp2	13.33	1	5	5	22	1.00878e+07	8.34162e+06	0	0	2.90591e+06	2.2853e+06	5.77072e+06	5.04599e+06	495	52.3683	6.01123
B8N7F1	Ribosomal protein S23 (S12)	7.59	1	1	1	22	4.6607e+06	3.44534e+06	1.2839e+06	1.93151e+06	0	0	1.0777e+06	772777	145	15.8408	10.3745
B8NTD5	Putative uncharacterized protein	33.77	1	8	8	21	7.26507e+06	5.00261e+06	0	0	0	0	1.39925e+06	3.28784e+06	305	33.0606	6.7417
B8NDY8	Putative uncharacterized protein	14.35	1	3	3	21	8.21044e+06	6.40279e+06	816973	1.70197e+06	0	0	0	795924	237	26.7148	9.20264
B8NKF9	60S ribosomal protein L24a	17.61	1	4	4	20	1.63226e+07	1.02104e+07	5.88615e+06	1.06756e+07	0	0	0	582378	159	17.8299	11.2241
B8N077	Extracellular serine-rich protein, putative	15.62	1	8	8	20	3.21897e+06	3.78021e+06	0	0	1.11257e+07	4.95803e+06	0	0	794	85.8694	4.84326
B8MVM1	Dyp-type peroxidase family protein	7.23	1	3	3	20	0	2.76893e+06	3.11831e+06	3.61165e+06	0	0	1.22748e+06	989100	498	55.6949	7.50342
B8MX84	Malate dehydrogenase, NAD-dependent	29.02	1	7	8	19	3.16023e+06	2.08859e+06	0	0	0	0	2.56187e+06	2.26731e+06	417	44.4884	8.79248
B8MY51	60S ribosomal protein L22, putative	26.61	1	3	3	19	7.16096e+06	5.06681e+06	2.60962e+06	2.64034e+06	0	0	1.40028e+06	1.38978e+06	124	14.1385	9.42236
B8NI10	FAD dependent oxidoreductase, putative	21.1	1	7	7	19	0	0	0	0	1.79514e+07	1.37939e+07	2.30912e+06	0	455	50.7635	4.97021
B8MZ16	40S ribosomal protein S25, putative	13.48	1	2	2	19	2.24735e+07	1.25881e+07	2.37147e+07	3.55261e+06	0	0	1.33815e+07	1.34321e+07	89	9.97563	10.0962
B8MX30	Putative uncharacterized protein	13.03	1	3	3	19	4.95035e+06	3.92338e+06	0	0	0	0	1.61409e+06	1.2793e+06	284	31.7311	5.80811
B8NDC6	Putative uncharacterized protein	29.91	1	2	2	18	0	0	0	0	0	0	1.13951e+07	1.59782e+07	107	12.1831	6.354
B8NUD9	Transaldolase	26.85	1	8	8	18	3.47155e+06	2.61735e+06	0	0	0	0	2.10933e+06	2.07592e+06	324	35.4744	5.96045
B8N9R3	60S ribosomal protein L11	26.29	1	4	4	18	2.04579e+07	3.147e+07	1.467e+07	1.20022e+07	0	0	4.3308e+06	6.74847e+06	175	20.0466	10.1108
B8NKN3	Peptidyl-prolyl cis-trans isomerase	25.58	1	4	4	18	3.17707e+06	2.82817e+06	1.99358e+06	1.10436e+06	0	0	2.49774e+06	2.96685e+06	215	23.5106	8.86572
B8NBJ1	Multicopper oxidase/laccase, putative	13.87	1	6	6	18	8.12148e+06	6.75479e+06	0	0	2.5232e+06	1.78674e+06	0	0	620	68.2807	5.2876
B8NCW4	60S ribosomal protein L17	12.93	1	4	4	18	1.13562e+07	7.68207e+06	2.18275e+06	2.41542e+06	0	0	2.78922e+06	3.08613e+06	232	26.1582	11.5024
B8N3M3	Ribosomal protein L15	12.24	1	3	3	18	1.71125e+07	1.3939e+07	1.7829e+06	728938	0	0	0	0	294	33.6071	11.1509
B8MXS8	ATP synthase subunit alpha	11.69	1	6	6	18	3.21244e+06	2.83259e+06	0	0	5.18225e+06	4.48921e+06	0	0	556	59.9013	8.99756
B8NJS3	Alpha-1,2-mannosidase family protein, putative	9.63	1	5	5	18	2.35363e+06	1.93111e+06	0	0	3.35625e+06	2.4714e+06	0	0	800	88.511	5.43994
B8N327	GPI anchored protein, putative	4.95	1	3	3	18	2.42232e+06	2.10958e+06	3.7853e+06	3.65791e+06	0	0	9.36023e+06	9.77783e+06	930	99.5626	5.60498
B8NB42	40S ribosomal protein S11	28.67	1	3	3	17	7.56015e+06	6.0254e+06	3.6248e+06	3.78429e+06	0	0	2974251	3.64978e+06	150	15.8074	10.7114
B8NQF0	Nucleoside diphosphate kinase	22.88	1	3	3	17	4.6084e+06	3.12923e+06	2.98708e+06	1.88385e+06	0	0	4.9584e+06	4.89024e+06	153	16.9988	7.98682
B8NU00	NmrA-like family protein	19.76	1	5	5	17	2.58121e+06	1.68621e+06	0	0	0	0	452884	493769	334	36.6902	5.5542
B8NYI6	Phosphatidylglycerol specific phospholipase, putative	15.9	1	8	8	17	4.63705e+06	3.32566e+06	0	0	1.17482e+06	908096	0	0	503	55.6616	5.46533
B8N0B8	Alpha-1,3-glucanase/mutanase, putative	12.47	1	5	5	17	2.05146e+06	1.46641e+06	0	0	1.01909e+07	9.00487e+06	0	824463	489	53.193	5.07178
B8MZ47	Extracellular cell wall glucanase Crf1/allergen Asp F9	20.05	1	5	5	16	1.30196e+07	1.18364e+07	958032	1.0932e+06	2.48617e+06	1.98693e+06	2.64397e+06	2.89675e+06	444	44.6625	4.50049
B8N0D5	40S ribosomal protein S11	19.38	1	3	3	16	4.7041e+06	3.23184e+06	1.30292e+06	1.38231e+06	0	0	0	0	160	18.48	10.814
B8NUR2	60S ribosomal protein L21, putative	15.19	1	4	4	16	8.65248e+06	6.15019e+06	5.8878e+06	7.38978e+06	0	0	1.31146e+06	1.14696e+06	158	18.0327	10.1841
B8NSR3	Alpha-L-rhamnosidase B, putative	13.59	1	7	7	16	2.63329e+06	2.01103e+06	0	0	2.85926e+06	2.16956e+06	0	0	677	74.0585	6.0874
B8MZ41	Probable alpha/beta-glucosidase agdC	12.54	1	8	8	16	2.18769e+06	2.13064e+06	0	0	6.58213e+06	4.31187e+06	0	0	877	98.7306	5.19873
B8NWD3	Alpha-1,2-mannosidase family protein	7.45	1	5	5	16	1.45689e+06	618578	0	0	3.32275e+06	1.76327e+06	0	0	779	85.1903	4.99561
B8N2S7	Putative uncharacterized protein	20.31	1	3	3	15	4.75422e+06	1.5977e+06	3.8989e+06	4.53477e+06	0	0	2.94431e+06	3.49646e+06	128	14.4251	5.22412
B8NHU3	Putative uncharacterized protein	18.6	1	4	4	15	9.26029e+06	6.53496e+06	0	0	1.11258e+06	889228	692074	539274	242	27.0235	4.97021
B8NTJ8	Conidial hydrophobin RodA/RolA	17.97	1	3	3	15	1.53325e+06	1.56542e+06	6.98288e+06	38562.7	0	0	6.90184e+07	1.47335e+08	217	23.4179	8.6167
B8N9U3	60S ribosomal protein L36	16.19	1	3	3	15	1.10046e+07	1.11812e+07	1.75344e+07	2.60849e+07	0	0	1.08399e+07	9.54282e+06	105	11.9707	11.8247
B8NPX3	DUF1237 domain protein	14.15	1	4	4	15	5.02064e+06	3.24959e+06	0	255269	7.81873e+06	4.97077e+06	1.20863e+06	1.18673e+06	537	59.1648	5.61768
B8N2H3	Enolase/allergen Asp F 22	13.7	1	5	5	15	2.07352e+06	1.5055e+06	0	0	4.25311e+06	2.73485e+06	0	0	438	47.3774	5.66846
B8NB78	40S ribosomal protein S15, putative	12.42	1	1	1	15	3.00405e+06	2.60489e+06	0	0	0	0	1.3418e+06	1.00745e+06	153	17.4914	10.0669
B8NCH3	Adenosine deaminase family protein	9.53	1	5	5	15	3.79068e+06	2.89997e+06	0	0	1.02839e+06	1.15234e+06	0	0	577	64.9708	5.38916
B8MY11	Oligopeptidase family protein	7.52	1	4	4	15	1.55391e+06	1.38816e+06	738616	658576	0	0	664927	640190	718	78.7603	6.41748
B8N8I5	Glucan 1,3-beta-glucosidase, putative	12.56	1	5	5	14	6.34302e+06	5.17778e+06	0	0	2.99083e+06	2.4854e+06	0	0	406	46.4542	4.81787
B8MWJ5	Probable alpha-galactosidase A	12.55	1	6	6	14	5.1295e+06	3.47022e+06	0	0	3.96307e+06	2.0953e+06	0	0	534	58.6895	4.71631
B8N446	60S ribosomal protein L31e	11.38	1	2	2	14	1.12123e+07	9.33204e+06	5.28115e+06	4.98461e+06	0	0	7.61789e+06	6.84887e+06	123	14.0606	10.2134
B8NAU0	40S ribosomal protein S10a	10.34	1	1	1	14	2.34467e+07	9.05745e+06	8.08646e+06	6.75742e+06	0	0	4.61198e+06	4.50518e+06	116	13.0672	9.81787
B8N3U2	Glutaminase, putative	9.82	1	5	5	14	1.14857e+06	912337	566025	1.01454e+06	0	928892	1.38856e+06	1.42272e+06	835	92.3887	5.70654
B8NXD7	F5/8 type C domain protein	8.4	1	2	2	14	6.63166e+06	4.55831e+06	0	0	0	0	0	0	512	54.8918	5.0083
B8NEA2	Putative uncharacterized protein	21.4	1	4	4	13	5.79651e+06	5.9076e+06	625457	0	0	0	7.63915e+06	6.22228e+06	243	26.3562	9.02686
B8MWX6	Putative uncharacterized protein	16.49	1	2	2	13	1.9259e+06	1.01469e+06	1.04587e+06	1.13663e+06	0	0	1.37685e+06	1.49004e+06	194	21.7969	6.39209
B8NNE3	Neutral/alkaline nonlysosomal ceramidase, putative	8.58	1	5	5	13	812865	0	0	0	3.40419e+06	3.08348e+06	1.19168e+06	1.09267e+06	758	82.9302	5.79541
B8NGS2	Putative uncharacterized protein	40	1	3	3	12	0	0	0	0	0	0	1.08656e+07	5.3233e+07	100	11.0744	4.70361
B8NNR5	Mitochondrial F1F0 ATP synthase subunit F (Atp17), putative	23.76	1	2	2	12	5.03615e+06	2.85416e+06	3.83268e+06	4.46313e+06	0	0	0	5.80101e+06	101	11.1759	10.4331
B8NHT3	Putative uncharacterized protein	15.32	1	1	1	12	0	0	0	0	0	0	2.27485e+07	1.67916e+07	124	13.5216	5.35107
B8N8P6	Dipeptidase, putative	14.6	1	4	4	12	5.71468e+06	2.81704e+06	0	0	6.79134e+06	2.89143e+06	0	0	404	44.2592	5.79541
B8NX52	Glucoamylase	13.07	1	4	4	12	1.11237e+06	959575	0	0	4.46463e+06	3.50404e+06	0	0	612	65.4301	5.17334
B8NJH3	O-methyltransferase, putative	12.4	1	4	4	12	1.22004e+06	1.36877e+06	0	0	1.48809e+06	1.04734e+06	0	0	387	43.2939	5.37646
B8NFC1	Phosphatidylserine decarboxylase, putative	8.3	1	3	3	12	1.66312e+06	1.3287e+06	6.15248e+06	5.21452e+06	0	0	2.75832e+06	2.25149e+06	458	51.5936	6.75635
B8NUD8	Superoxide dismutase [Cu-Zn]	25.97	1	3	3	11	2.24907e+06	1.41858e+06	1.86776e+06	1.72618e+06	0	0	2.93826e+06	3.4433e+06	154	15.9989	6.52197
B8NLM9	14-3-3 family protein ArtA, putative	18.91	2	4	4	11	1.84506e+06	1.4184e+06	0	0	0	0	1.62157e+06	1.70256e+06	238	26.8526	5.07178
B8NIP3	1,3-beta-glucanosyltransferase Bgt1	12.83	1	4	4	11	4.65493e+06	2.85631e+06	0	0	0	0	2.65069e+06	2.16545e+06	304	33.4334	4.89404
B8NIA0	Fucose-specific lectin FleA	10.93	1	3	3	11	2.02824e+06	1.65072e+06	0	0	0	0	1.60573e+06	1.44469e+06	311	34.5193	8.20654
B8NQS3	Putative uncharacterized protein	10.74	1	3	3	11	1.72406e+06	1.1989e+06	842584	1.24552e+06	0	0	1.71783e+06	1.76227e+06	270	29.85	5.68115
B8N5B0	Molecular chaperone Hsp70	10.14	1	5	5	11	2.83345e+06	3.04446e+06	0	0	3.11155e+06	2.71735e+06	0	0	641	69.6626	5.21143
B8NYZ9	60S ribosomal protein L13	9.73	1	4	4	11	1.54771e+07	5.96782e+06	0	0	0	0	0	0	226	25.6621	10.6675
B8NAJ8	Tripeptidyl-peptidase (TppA), putative	9.66	1	3	3	11	1.82576e+06	1.79956e+06	0	0	6.98647e+06	4.39616e+06	0	0	466	50.6691	5.61768
B8N2U8	Putative uncharacterized protein	8.71	1	2	2	11	1.13971e+07	9.80143e+06	296088	176772	0	0	881267	779913	310	33.0361	5.30029
B8NE67	Putative uncharacterized protein	35.16	1	3	3	10	0	0	617412	559305	0	0	1.92577e+06	1.85129e+06	128	14.4114	5.49072
B8N8Z4	Extracellular protein, putative	27.46	1	6	6	10	2.90512e+06	2.81368e+06	245737	2.08917e+06	0	0	0	0	346	36.4482	7.47412
B8NFJ8	Putative uncharacterized protein	19.64	1	4	4	10	3.64389e+06	2.33566e+06	356227	330781	0	0	0	1.42489e+06	224	24.5447	5.13525
B8NN48	Putative uncharacterized protein	29.34	1	4	4	9	0	0	0	0	0	0	2.5098e+06	2.25868e+06	317	34.2483	6.63916
B8N4Q2	Histone H3	27.94	1	4	4	9	4.59098e+06	3.40852e+06	1.68869e+06	1.28262e+06	0	0	0	0	136	15.3235	11.1509
B8MY77	60S ribosomal protein L12	27.88	1	3	3	9	7.68457e+06	2.12492e+06	387764	446154	0	0	4.48414e+06	5.67916e+06	165	17.9258	9.59814
B8NAF9	Antigenic cell wall galactomannoprotein, putative	24.73	1	3	3	9	0	240930	0	149367	0	0	2.49209e+06	1.84065e+06	186	19.6113	5.2876
B8NIM1	Cytosolic Cu/Zn superoxide dismutase, putative	22.73	1	3	3	9	1.66766e+06	2.09668e+06	0	0	0	0	4.22889e+06	4.21597e+06	198	21.5205	5.5415
B8NH75	Ribosomal protein L34 protein, putative	21.37	1	3	3	9	3.20683e+06	0	4.11348e+06	4.07987e+06	0	0	4.64599e+06	5.19911e+06	117	13.3004	10.6821
B8NW52	Ribosomal protein S5	17.37	1	3	3	9	2.87456e+06	1.89184e+06	355681	504187	0	0	0	0	259	28.2575	10.5356
B8N2Y4	Histone H2A	13.04	1	1	2	9	4.44652e+06	2.38258e+06	3.99405e+06	2.55976e+06	0	0	6.75199e+06	6.37553e+06	138	14.8253	10.3745
B8NL38	HHE domain protein	12.67	1	2	2	9	2.26472e+06	3.55415e+06	109336	80140.2	0	0	1.98032e+06	2.36523e+06	221	25.4668	6.81494
B8MZH2	40S ribosomal protein S5, putative	11.68	1	3	3	9	3.42955e+06	1.84244e+06	1.26464e+06	1.18212e+06	0	0	1.78387e+06	1.34499e+06	214	23.8515	9.21729
B8N3M8	Alcohol dehydrogenase, zinc-containing, putative	9.83	1	3	3	9	2049098	1.61785e+06	0	0	933929	586489	1.17098e+06	938619	346	37.6603	6.44287
B8MW92	Cell wall integrity signaling protein Lsp1/Pil1, putative	9.51	1	3	3	9	4.43916e+06	2.78171e+06	0	0	3.92428e+06	2.58695e+06	0	0	347	39.1837	5.59229
B8NV35	Histone H1	8.72	1	1	1	9	7.65848e+07	6.4612e+07	2.90951e+06	4.55652e+06	0	0	6.516e+06	6.9513e+06	172	18.1441	10.6089
B8NXS9	Carboxypeptidase Y homolog A	6.83	1	3	3	9	2.75836e+06	1.86265e+06	0	0	2.33561e+06	1.49855e+06	0	0	542	60.8395	5.17334
B8MW82	Putative uncharacterized protein	30.89	1	3	3	8	4.2781e+06	2.89127e+06	0	0	0	0	0	0	123	12.9324	5.08447
B8NRH6	60S ribosomal protein L8, putative	22.05	1	3	3	8	1.11977e+07	1.75108e+07	0	0	0	0	0	0	254	27.4187	10.9751
B8NF67	Mono-and diacylglycerol lipase, putative	16.99	1	3	3	8	1.14144e+06	960435	0	0	2.17195e+06	0	1.24702e+06	1.29168e+06	306	33.4347	5.80811
B8ND52	Actin Act1	15.73	2	4	4	8	2.91494e+06	4.48513e+06	0	0	2.44347e+06	2.24945e+06	0	0	375	41.6129	5.69385
B8NSP9	Ribosomal protein L16a	15.35	1	3	3	8	6.44462e+06	4.85063e+06	0	297972	0	0	0	0	202	22.9716	10.7847
B8NUX0	Exo-beta-1,3-glucanase, putative	8.26	1	5	5	8	5.81189e+06	4.62418e+06	0	0	0	0	0	0	787	82.8754	5.89697
B8N240	40S ribosomal protein S10b	6.44	1	1	1	8	4.99885e+06	3.92135e+06	2.5682e+06	3.97782e+06	0	0	1.57179e+06	1.68637e+06	202	23.2999	9.74463
B8N970	Probable dipeptidyl peptidase 4	5.84	1	3	3	8	1.22854e+06	1.20228e+06	0	0	2.50798e+06	1.94532e+06	0	0	771	86.8212	5.12256
B8N6V7	Probable beta-galactosidase A	5.27	1	4	4	8	347763	0	0	0	1.73036e+06	965387	0	0	1005	109.802	5.5542
B8N1N5	Nucleosome binding protein (Nhp6a), putative	25.96	1	3	3	7	2.02513e+06	1.80122e+06	703574	406877	0	0	0	0	104	11.938	9.05615
B8N1M8	Fructose-bisphosphate aldolase, class II	13.81	1	3	3	7	3.21762e+06	2.14064e+06	0	0	0	0	575214	546817	362	39.6961	6.20166
B8MXS2	Extracellular matrix protein, putative	13.59	1	2	2	7	8.2036e+06	5.29129e+06	1.014e+06	0	0	0	0	0	206	22.3169	5.36377
B8NIL3	Ribosomal protein	12.9	1	2	2	7	2.74717e+06	2.3202e+06	716593	1.13977e+06	0	0	2.93441e+06	2.33589e+06	217	24.2072	9.83252
B8N4R6	Putative uncharacterized protein	12.09	1	3	3	7	1.10617e+06	0	751566	0	0	0	2.13247e+06	1.42644e+06	215	23.128	4.94482
B8NVC6	Putative uncharacterized protein	10.81	1	2	2	7	3.06499e+06	3.18002e+06	0	0	0	0	914523	765206	222	25.4791	5.49072
B8N1R9	Meiotic sister chromatid recombination protein Ish1/Msc1, putative	8.85	1	3	3	7	0	0	0	0	2.14269e+06	1.32148e+06	0	0	520	57.371	8.89502
B8NNG9	40S ribosomal protein S26	8.16	1	1	1	7	5.50779e+06	3.9596e+06	3.09753e+06	3.65063e+06	0	0	0	0	147	16.4947	11.0337
B8NC58	Extracellular metalloproteinase mep	7.4	1	3	3	7	0	0	0	0	4.39165e+06	2.82935e+06	0	0	635	69.2588	5.2749
B8N6A6	60S ribosomal protein L5, putative	7	1	2	2	7	6.63675e+06	3.85699e+06	0	0	1.13547e+06	676666	1.38163e+06	0	300	34.5926	8.45557
B8N1D2	Putative uncharacterized protein	6.8	1	2	2	7	4.59676e+06	3.75235e+06	0	0	0	0	2.6648e+06	2.53394e+06	309	33.7079	5.03369
B8N7S7	Probable endo-1,3(4)-beta-glucanase AFLA_105200	6.3	1	4	4	7	3.33169e+06	2.29893e+06	0	0	0	0	0	0	667	68.3903	4.31006
B8NQL4	Molecular chaperone and allergen Mod-E/Hsp90/Hsp1	6.01	1	3	3	7	2.14198e+06	1.33102e+06	0	0	1.70818e+06	986113	0	0	699	79.5828	5.03369
B8N054	Eukaryotic translation initiation factor 4, putative	5.69	1	2	2	7	1.88485e+06	1.18464e+06	0	73270.2	1.04437e+06	538355	0	0	439	49.3535	6.39209
B8NSU3	Putative uncharacterized protein	5.12	1	4	4	7	551630	405917	0	0	1.79857e+06	1.24935e+06	0	0	899	99.9812	8.49951
B8NFT3	Putative uncharacterized protein	4.72	1	1	1	7	4.72833e+06	2.92967e+06	1.7622e+06	1.33922e+06	0	0	0	0	254	28.1079	4.67822
B8NCX4	Fasciclin domain family protein	4.03	1	2	2	7	0	388051	0	0	910004	624749	810202	813726	472	53.0652	4.95752
B8NUU7	Putative uncharacterized protein	27.63	1	1	1	6	0	0	628628	0	0	0	2.24994e+06	2.26268e+06	76	8.31604	5.0083
B8NJZ8	Putative uncharacterized protein	20.99	1	2	2	6	4.567e+06	5.67446e+06	494642	0	0	0	1.09339e+06	891067	162	17.0043	5.19873
B8NEG5	Single-stranded DNA-binding protein	18.06	1	2	2	6	0	670451	1.60216e+06	1.39706e+06	0	0	1.41467e+06	1.45258e+06	144	15.6409	9.979
B8NC70	Aspartic-type endopeptidase, putative	15.33	1	4	4	6	0	0	0	0	4.28635e+06	3.17379e+06	0	0	411	44.4352	5.17334
B8NHE9	ATP synthase oligomycin sensitivity conferral protein, putative	13.72	1	3	3	6	1.04421e+06	0	219388	376541	0	0	808324	587999	226	24.166	9.45166
B8ND65	Nascent polypeptide-associated complex (NAC) subunit, putative	13.37	1	2	2	6	542137	580365	0	20596	0	0	1.0723e+06	875538	202	21.791	4.91943
B8MX31	Putative uncharacterized protein	13.01	1	3	3	6	2.23251e+06	2.26058e+06	0	0	0	0	889276	0	246	28.2624	5.52881
B8NSS6	Conserved lysine-rich protein, putative	12.64	1	5	5	6	0	0	0	0	2.50766e+06	1.45372e+06	0	0	538	57.1168	5.0083
B8NSZ1	Tubulin beta subunit	11.63	2	4	4	6	0	0	0	0	3.18932e+06	2.11569e+06	0	0	447	49.7819	4.93213
B8N513	40S ribosomal protein S0	11.04	1	3	3	6	1.86045e+06	1.8794e+06	0	0	1.6279e+06	0	0	0	299	32.2122	4.90674
B8NRV3	40S ribosomal protein S3, putative	8.65	1	2	2	6	3.81901e+06	3.42484e+06	0	180344	0	0	2.35907e+06	2.36846e+06	266	29.2122	9.11475
B8NIQ9	Phosphoglycerate kinase	8.15	1	3	3	6	958819	838335	0	0	2.68124e+06	1.36571e+06	0	0	417	44.3417	7.94287
B8NJV8	60S ribosomal protein L35	8.06	1	2	2	6	0	3.73188e+06	4.95012e+06	2.8399e+06	0	0	3.62014e+06	0	124	14.6163	11.0923
B8MWG7	Putative uncharacterized protein	7.34	1	1	1	6	1.84988e+06	1.11056e+06	381042	666354	0	0	1.48137e+06	1.40567e+06	177	20.0077	9.08545
B8NA18	Cytochrome b-c1 complex subunit 7	7.32	1	1	1	6	1.47384e+06	982879	1.44397e+06	1.83515e+06	0	0	542951	650722	123	14.3496	9.26123
B8NQF4	Putative uncharacterized protein	6.53	1	2	2	6	2.72573e+06	3.57421e+06	2.42806e+06	2.29297e+06	0	0	0	0	337	36.6471	8.39697
B8N4I0	6-phosphogluconate dehydrogenase, decarboxylating	6.52	1	3	3	6	1.03514e+06	0	0	0	1.74315e+06	1.84009e+06	0	0	491	54.1823	6.18896
B8MYC6	NADH-quinone oxidoreductase Pst2, putative	5.91	1	1	1	6	1.69286e+06	1.89204e+06	419146	310099	0	0	1.25499e+06	962780	203	21.7999	6.72705
B8NLE4	Putative uncharacterized protein	5.42	1	1	1	6	7.33201e+06	8.53719e+06	92694.7	82814.8	0	0	1.38725e+06	1.56306e+06	240	25.2842	4.41162
B8NLC2	Alpha,alpha-trehalose glucohydrolase TreA/Ath1	4.1	1	3	3	6	0	0	0	0	1.99426e+06	1.45436e+06	0	0	1074	117.571	4.94482
B8NFH4	Putative uncharacterized protein	50.57	1	3	3	5	0	840774	0	0	0	0	1.88622e+06	2.47205e+06	87	9.37345	7.51807
B8NY04	Putative uncharacterized protein	26.32	1	2	2	5	0	0	0	0	0	0	3.20198e+06	3.44378e+06	76	8.56604	6.25244
B8N439	RNA binding protein, putative	21.74	1	2	2	5	1.18529e+06	1.04331e+06	0	857140	0	0	942157	0	115	12.7483	5.30029
B8NWS4	Putative uncharacterized protein	20.67	1	2	2	5	1.15178e+06	0	831757	507276	0	0	0	0	150	16.2467	5.89697
B8NVD0	Putative uncharacterized protein	20.62	1	1	1	5	0	0	507727	705944	0	0	1.53705e+06	1.55169e+06	97	10.1532	7.25439
B8N0U1	Small nuclear ribonucleoprotein SmD3, putative	16.38	1	2	2	5	0	0	859865	0	0	0	0	0	116	12.859	11.4438
B8MXV9	Small nuclear ribonucleoprotein SmG, putative	15.38	1	1	1	5	0	0	1.38131e+06	2.43107e+06	0	0	0	0	78	8.86665	8.1333
B8NHB5	Putative uncharacterized protein	15.11	1	2	2	5	2.70943e+06	2.70156e+06	524366	0	0	0	0	0	139	16.225	5.43994
B8NYX1	Leucine aminopeptidase 1	12.14	1	3	3	5	0	0	0	0	0	1.03988e+06	1.40301e+06	1.88349e+06	387	43.1205	6.20166
B8N1E9	60S ribosomal protein P0	10.86	1	2	2	5	2.43002e+06	2.09568e+06	0	0	0	0	1.12609e+06	1.28169e+06	313	33.4202	4.95752
B8MWL6	Putative uncharacterized protein	10.8	1	2	2	5	1.94593e+06	1.5949e+06	0	0	0	0	0	379612	324	33.451	5.22412
B8N9Q2	60S ribosomal protein L38, putative	10	1	1	1	5	1.3625e+07	7.62948e+06	6.40822e+06	0	0	0	0	0	80	9.29822	10.3306
B8NT05	G-protein complex beta subunit CpcB	8.86	1	2	2	5	2.71996e+06	3.16074e+06	0	0	0	0	919003	902291	316	34.9954	6.68311
B8NWC8	Cytochrome c oxidase subunit V	7.61	1	1	1	5	0	2.70274e+06	1.66391e+06	0	0	0	2.80619e+06	2.28813e+06	197	21.8092	9.78857
B8NRT9	40S ribosomal protein S12	7.33	1	1	1	5	587956	0	355051	386086	0	0	1.64939e+06	1.31452e+06	150	16.3282	4.99561
B8NKK6	Putative uncharacterized protein	6.45	1	1	1	5	2.08408e+06	1.42871e+06	668697	654303	0	0	338993	0	124	14.288	7.72314
B8N3I0	FG-GAP repeat protein, putative	5.84	1	2	2	5	0	0	0	0	0	0	1.25309e+06	1.07301e+06	308	33.9627	5.26221
B8NYQ1	Hsp70 chaperone (HscA), putative	4.97	1	3	3	5	1.71194e+06	0	0	0	1.08583e+06	0	0	0	886	96.4904	8.35303
B8NB11	Putative uncharacterized protein	37.4	1	2	2	4	0	1.36431e+06	0	0	0	0	4.18811e+06	1.45772e+06	123	13.2935	5.0083
B8NNL4	Putative uncharacterized protein	31.67	1	2	2	4	0	0	1.00611e+06	900986	0	0	0	0	60	6.86188	11.6636
B8NLJ6	40S ribosomal protein S21	28.41	1	2	2	4	0	0	508971	403608	0	0	1.79591e+06	1.42265e+06	88	10.001	8.49951
B8NG25	Putative uncharacterized protein	18.02	1	2	2	4	0	0	536723	902639	0	0	0	0	111	12.6773	7.06396
B8NIP0	Putative uncharacterized protein	17.37	1	2	2	4	0	0	273670	0	0	0	1.41215e+06	1.36901e+06	167	17.86	6.26514
B8MXR5	Mitochondrial ATPase subunit ATP4, putative	12.76	1	2	2	4	0	0	0	197168	0	0	1.39659e+06	925576	243	26.3838	9.0708
B8NL30	Putative uncharacterized protein	12.56	1	3	3	4	847250	1.25083e+06	0	0	0	0	0	0	406	44.9837	5.07178
B8NQ60	Peroxidase, putative	12.25	1	2	2	4	5.08143e+06	2.61951e+06	0	0	0	0	4.5609e+06	5.52931e+06	204	22.9254	5.56689
B8NRT5	Peptidyl-prolyl cis-trans isomerase	11.48	1	1	1	4	1.17659e+06	841445	982458	1.37871e+06	0	0	0	0	122	13.2869	9.48096
B8NVY7	Putative uncharacterized protein	10	1	2	2	4	2.23434e+06	2.56743e+06	0	0	0	0	0	0	270	30.8397	5.0083
B8MVX4	Oxalate decarboxylase, putative	8.92	1	2	2	4	769693	702097	0	0	0	0	0	0	471	51.7545	4.97021
B8NIT1	Adenosylhomocysteinase	8.24	1	3	3	4	1.28402e+06	350266	0	0	0	0	0	0	449	48.8999	6.21436
B8N023	60S ribosomal protein L35Ae	7.34	1	1	1	4	840540	0	1.13252e+06	0	0	0	1.87281e+06	1.50903e+06	109	12.4217	11.2241
B8NPF9	Protein disulfide isomerase Pdi1, putative	6.99	1	3	3	4	947835	973649	0	0	1.61109e+06	951427	0	0	515	56.3633	4.67822
B8NT56	GPI-anchored cell wall beta-1,3-endoglucanase EglC	6.86	1	2	2	4	0	0	0	0	0	0	2.33362e+06	2.301e+06	350	34.6419	5.04639
B8NDQ4	Translation elongation factor eEF-1 subunit gamma, putative	6.83	1	2	2	4	73715.6	71785.7	0	0	541141	298107	0	0	410	46.3599	6.72705
B8NLK5	Serine carboxypeptidase, putative	6.2	1	3	3	4	0	0	0	0	2.18719e+06	1.83879e+06	0	0	532	59.5491	4.93213
B8NKW2	Solid-state culture expressed protein (Aos23), putative	6	1	2	2	4	0	0	0	0	2.8075e+06	2.85924e+06	0	0	550	57.0087	7.13721
B8NNH5	60S acidic ribosomal protein P1	5.98	1	1	1	4	0	0	50065.4	0	0	0	397997	315137	234	24.8885	7.43018
B8NFJ1	Glutaminyl-peptide cyclotransferase, putative	5.79	1	2	2	4	0	0	0	0	696808	0	385244	0	363	40.0033	5.04639
B8N6T3	GMC oxidoreductase, putative	5.25	1	2	2	4	0	0	0	0	1.7986e+06	1.10248e+06	0	0	628	69.1227	5.26221
B8NVX6	Muramidase, putative	5.11	1	1	1	4	9.09303e+06	6.9003e+06	0	0	0	0	3.42316e+06	2.35109e+06	176	19.1053	5.8208
B8N394	Acetyl-coenzyme A synthetase FacA	4.93	1	3	3	4	0	0	0	0	1.6529e+06	1.10898e+06	0	0	710	78.8752	6.7124
B8NSP2	Putative uncharacterized protein	4.5	1	1	1	4	506978	96541.1	0	0	0	0	1.7619e+06	1.39157e+06	289	31.4897	4.93213
B8NUC3	Putative uncharacterized protein	3.78	1	1	1	4	4.04943e+06	2.67772e+06	2.47351e+06	3.64779e+06	0	0	0	0	344	38.5881	7.07861
B8N690	G protein complex alpha subunit GpaB	3.66	1	1	1	4	1.63741e+07	1.37499e+07	0	0	0	0	0	3.33637e+08	355	40.8707	7.44482
B8NA08	Outer mitochondrial membrane protein porin	3.18	1	1	1	4	3.49866e+06	2.29272e+06	0	0	0	0	1.49851e+06	1.21714e+06	346	37.0413	9.67139
B8N277	Putative uncharacterized protein	3.18	1	1	1	4	1.14012e+06	855063	0	0	0	0	2.3433e+06	2.45101e+06	409	44.0916	8.51416
B8N6U8	Mitochondrial processing peptidase beta subunit, putative	2.71	1	1	1	4	580555	415654	0	0	951649	429845	0	0	479	53.138	5.73193
B8NAT6	Dihydrolipoyl dehydrogenase	2.34	1	1	1	4	1.61263e+06	0	193512	0	1.74203e+06	1.08054e+06	0	0	512	54.5805	7.78174
B8NU40	Putative uncharacterized protein	2.17	1	1	1	4	2.29357e+07	1.42559e+07	0	0	0	0	0	0	322	35.9555	7.35693
B8NAR5	Putative uncharacterized protein	2.02	1	1	1	4	0	0	322015	451961	0	0	0	0	396	39.1682	4.2085
B8MYG2	DNA-directed RNA polymerase	0.9	1	1	1	4	0	0	0	0	3.84371e+07	0	0	0	1218	136.443	8.82178
B8N5T3	Conidial hydrophobin RodB/HypB	44.14	1	2	2	3	0	0	0	0	0	0	1.61625e+06	1.65555e+06	145	14.313	5.88428
B8NJH5	Putative uncharacterized protein	22.22	1	2	2	3	0	0	750064	618286	0	0	0	0	126	13.2087	5.87158
B8N5W7	Profilin	18.18	1	2	2	3	0	0	441570	619406	0	0	0	0	132	13.72	6.93213
B8NT27	Putative uncharacterized protein	14.35	1	2	2	3	0	0	0	0	0	0	2.05568e+06	2.19428e+06	216	23.7303	5.10986
B8N5L0	Putative uncharacterized protein	14.2	1	2	2	3	541292	438577	0	0	0	0	0	0	176	20.2499	5.97314
B8NGN0	Cytochrome c	13.39	1	1	1	3	0	0	109460	0	0	0	1.28643e+06	1.2422e+06	112	12.1311	9.14404
B8NCF4	Short chain dehydrogenase, putative	12.12	1	1	1	3	0	0	2.78642e+07	0	0	0	0	0	198	20.4354	7.86963
B8NWS2	Putative uncharacterized protein	11.43	1	1	1	3	0	0	146179	138382	0	0	0	0	105	12.5313	5.52881
B8NDP9	NADH-ubiquinone oxidoreductase B14 subunit, putative	11.38	1	1	1	3	0	0	0	101581	0	0	590581	0	123	14.5565	9.84717
B8NYC1	Peptidyl-prolyl cis-trans isomerase	10.66	1	1	1	3	0	0	517483	708601	0	0	0	0	122	13.3068	8.32373
B8N488	Small nuclear ribonucleoprotein SmD1, putative	10.57	1	1	1	3	0	0	753177	2.2885e+06	0	0	0	0	123	13.4222	11.2827
B8N419	Superoxide dismutase	9.52	1	2	2	3	1.20752e+06	0	449745	0	0	0	0	0	210	23.2149	7.23975
B8N2I2	CFEM domain protein, putative	8.38	1	1	1	3	0	0	0	0	4.61337e+06	3.08807e+06	621651	0	191	18.9359	5.04639
B8NIF5	D-lactate dehydrogenase, putative	7.76	1	2	2	3	383361	0	0	0	0	0	0	0	477	51.3746	4.95752
B8N3H7	Eukaryotic translation initiation factor eIF-5A	7.55	1	1	1	3	0	772683	0	42614	0	0	0	0	159	17.2945	5.59229
B8N0I5	Cell wall glycosyl hydrolase Dfg5, putative	7.25	1	2	2	3	3.79732e+06	4.96743e+06	0	0	0	0	0	0	510	56.1404	4.84326
B8NEY4	1,3-beta-glucanosyltransferase Gel1	6.17	1	2	2	3	3.81379e+06	2.66046e+06	0	0	2.18768e+06	0	0	0	454	48.2383	5.21143
B8NF34	Hydrophobin family protein	5.58	1	1	1	3	349003	372026	0	0	0	0	0	0	251	27.8081	4.93213
B8NWR5	Lipase 8, putative	5.37	1	2	2	3	5.63823e+06	2.39911e+06	0	0	0	0	0	0	428	45.6377	4.27197
B8NBK0	Antigenic mitochondrial protein HSP60, putative	4.93	1	2	2	3	0	0	0	0	1.31707e+06	1.0819e+06	0	0	588	62.1756	5.85889
B8N0Z6	Peptidyl-prolyl cis-trans isomerase	4.82	1	1	1	3	2.62971e+06	1.30669e+06	269302	0	0	0	0	0	166	18.159	8.57275
B8NYN2	Carboxypeptidase S1, putative	4.71	1	2	2	3	0	0	0	0	4.40804e+06	1.77927e+06	0	0	552	60.7585	4.89404
B8N0S9	Alpha-amylase, putative	4.61	1	2	2	3	668242	0	0	0	2.2274e+06	0	0	0	499	54.7684	4.80518
B8NTU8	Putative uncharacterized protein	4.18	1	1	1	3	3.01804e+06	0	0	0	0	1.77048e+06	0	0	287	32.3439	5.47803
B8NLP8	Alkaline phosphatase	3.3	1	2	2	3	1.70587e+06	1.23133e+06	0	0	0	635372	0	0	606	66.5909	5.41455
B8NRD5	Citrate synthase	2.53	1	1	1	3	1.59361e+06	1.52653e+06	0	0	1.10122e+06	0	0	0	474	51.995	8.27979
B8NJH8	DUF255 domain protein	2.29	1	1	1	3	3.78791e+06	7.98731e+06	0	0	0	0	0	0	787	87.646	5.63037
B8N4B0	Nuclear pore complex subunit Nup159, putative	1.91	1	1	1	3	0	0	0	0	0	0	0	0	1464	153.828	5.0083
B8NB87	Mitochondrial Hsp70 chaperone (Ssc70), putative	1.8	1	1	1	3	1.09327e+06	0	0	0	1.00067e+06	646174	0	0	667	72.4238	5.8335
B8NLM1	Alkaline serine protease	18.71	1	2	2	2	0	0	840859	0	0	0	0	0	139	14.6676	10.1694
B8MWN8	Putative uncharacterized protein	18.68	1	1	1	2	0	0	0	0	0	0	1.71873e+07	1.49751e+07	91	9.63551	5.021
B8NIX3	Putative uncharacterized protein	17.95	1	1	1	2	0	0	527994	337581	0	0	0	0	78	8.70937	6.52197
B8NUE3	Putative uncharacterized protein	16.41	1	2	2	2	0	0	0	0	912345	309359	0	0	262	27.5527	8.71924
B8NAB4	Putative uncharacterized protein	16.25	1	1	1	2	1.012e+06	0	380283	0	0	0	0	0	80	8.60743	8.6167
B8NV11	Putative uncharacterized protein	15.97	1	1	1	2	1.37676e+06	1.11695e+06	0	0	0	0	0	0	144	16.3242	9.30518
B8NG14	NADH-ubiquinone oxidoreductase 105 kDa subunit	14.89	1	1	1	2	0	0	407036	503061	0	0	0	0	94	10.7396	9.70068
B8NBA4	Conidiation-specific family protein	14.71	1	1	1	2	0	0	207289	0	0	0	0	1.47941e+06	102	10.59	6.88818
B8NJ58	Putative uncharacterized protein	12.09	1	1	1	2	0	0	0	0	0	0	2.52174e+06	2.61847e+06	91	9.15834	4.55127
B8N0V3	Polyubiquitin UbiD/Ubi4, putative	11.8	3	1	1	2	0	0	1.6108e+06	1.35279e+06	0	0	0	0	305	34.2663	7.53271
B8MXA7	Small nuclear ribonucleoprotein SmE, putative	11.58	1	1	1	2	0	0	452442	388346	0	0	0	0	95	10.6338	9.59814
B8NQJ6	Ribosome biogenesis protein nop10, putative	11.39	1	1	1	2	0	0	1.97825e+06	2.95558e+06	0	0	0	0	79	9.05581	10.2427
B8NE88	Short-chain dehydrogenase, putative	11.29	1	2	2	2	819040	0	0	0	0	0	1.56003e+06	0	310	32.492	6.53662
B8MZY8	NADH-ubiquinone oxidoreductase subunit GRIM-19, putative	10.08	1	1	1	2	0	0	1.7614e+06	2.55529e+06	0	0	0	0	119	13.9853	9.70068
B8NRF7	Mitochondrial 37S ribosomal protein S27, putative	9.26	1	1	1	2	0	0	330837	207189	0	0	0	0	108	12.4969	10.4624
B8NEB7	Heat shock protein Hsp30/Hsp42, putative	9.04	1	1	1	2	0	0	0	0	0	0	821353	886318	166	18.9055	6.56592
B8NUZ4	Translation initiation factor SUI1, putative	8.77	1	1	1	2	0	0	526221	568907	0	0	0	0	114	13.0028	8.60205
B8MZE3	Mitochondrial phosphate carrier protein (Mir1), putative	8.65	2	2	2	2	309739	1.04308e+06	0	0	0	0	0	0	312	32.7291	9.27588
B8N7U9	Putative uncharacterized protein	8.57	1	1	1	2	0	0	0	0	0	0	1.22591e+06	1.13097e+06	175	18.8525	7.54736
B8NQ08	Cyanate hydratase	8.13	1	1	1	2	0	0	221393	0	0	0	1.25662e+06	0	160	17.7381	5.98584
B8N3U4	Telomere and ribosome associated protein Stm1, putative	8.07	1	1	1	2	1.78397e+06	1.26262e+06	0	0	0	0	0	0	285	31.0416	9.68604
B8MZK5	Putative uncharacterized protein	8.03	1	1	1	2	0	0	0	0	0	0	2.7575e+06	2.2614e+06	137	14.4262	8.85107
B8N499	Putative uncharacterized protein	7.91	1	1	1	2	0	0	795401	776968	0	0	0	0	139	15.1499	9.78857
B8NLJ4	Inosine-5'-monophosphate dehydrogenase	7.51	1	2	2	2	0	0	0	0	968699	0	1.02626e+07	0	546	57.9848	6.69775
B8N003	Coactivator bridging factor 1 (Mbf1), putative	7.1	1	1	1	2	0	0	396323	314258	0	0	0	0	155	16.924	9.89111
B8NK53	DNA-directed RNA polymerase III subunit Rpc34, putative	6.76	1	1	1	2	0	0	539627	1.21058e+07	0	0	0	0	355	38.9628	7.31299
B8NMV8	Pathogenesis associated protein Cap20, putative	6.28	1	1	1	2	0	0	468804	304187	0	0	0	0	191	21.1377	7.51807
B8NWT9	Aspartic-type endopeptidase, putative	6	1	2	2	2	0	0	0	0	5.91486e+06	1.90179e+06	0	0	417	45.5304	4.55127
B8NM07	Triosephosphate isomerase	5.98	1	1	1	2	1.17602e+06	1.37487e+06	0	0	0	0	0	0	251	27.3974	5.5542
B8NQD9	Multicopper oxidase, putative	5.88	1	1	1	2	923002	603453	0	0	0	0	0	0	153	17.1707	6.3667
B8NEA1	Putative uncharacterized protein	5.88	1	1	1	2	0	0	0	0	0	0	1.01425e+06	980632	187	21.4173	4.53857
B8N2Z9	Putative uncharacterized protein	5.63	1	1	1	2	0	0	0	0	0	0	1.07494e+06	930545	302	34.0128	6.75635
B8NQL8	Ubiquinol-cytochrome C reductase complex core protein 2, putative	5.35	1	1	1	2	149511	148831	0	0	0	0	0	0	318	32.8629	9.11475
B8NGS0	Extracellular triacylglycerol lipase, putative	5.3	1	1	1	2	2.01759e+06	2.30056e+06	0	0	0	0	0	0	302	33.3077	8.1626
B8NYF4	Putative uncharacterized protein	5.24	1	1	1	2	1.67248e+06	1.54452e+06	0	0	0	0	0	0	229	25.2844	4.75439
B8NVI7	Aspergillopepsin, putative	5.17	1	1	1	2	2.66721e+06	2.31937e+06	0	0	0	0	0	0	271	28.3929	4.58936
B8N0Z7	Phosphatidyl synthase	5.14	1	2	2	2	0	0	104699	0	234237	0	0	0	486	52.8056	5.66846
B8NCN4	Cell wall serine-threonine-rich galactomannoprotein Mp1	4.76	1	1	1	2	4.7712e+06	3.18103e+06	0	0	0	0	0	0	273	26.2653	4.93213
B8NMD3	Probable arabinan endo-1,5-alpha-L-arabinosidase C	4.73	1	1	1	2	4.80992e+06	4.32059e+06	0	0	0	0	0	0	317	34.1682	5.22412
B8N0Z8	Glycerol dehydrogenase (GldB), putative	4.62	1	1	1	2	1.50181e+06	1.07111e+06	0	0	0	0	0	0	325	36.9088	6.37939
B8NJ52	Putative uncharacterized protein	4.5	1	1	1	2	0	0	1.86113e+06	1.52665e+06	0	0	0	0	222	25.3124	5.43994
B8NVA7	Putative uncharacterized protein	4.5	1	1	1	2	0	0	729825	0	0	0	0	0	200	23.4373	10.272
B8NVV1	Putative uncharacterized protein	4.5	1	1	1	2	0	0	0	0	0	0	2.60284e+06	3.27226e+06	222	24.3333	5.10986
B8NGS3	Putative uncharacterized protein	4.29	1	1	1	2	1.63947e+06	1.01176e+06	0	0	0	0	0	0	350	39.2341	5.61768
B8NDX6	Catalase	4.15	1	2	2	2	578262	0	0	0	0	0	0	0	747	83.8075	6.59521
B8NQQ8	Spherulin 4-like cell surface protein, putative	4.08	1	1	1	2	968343	753740	0	0	0	0	0	0	319	34.2721	4.95752
B8N794	Aldehyde reductase (AKR1), putative	3.9	1	1	1	2	2.65982e+06	1.41247e+06	0	0	0	0	0	0	308	34.5237	7.1665
B8NJ18	UDP-N-acetylglucosamine pyrophosphorylase	3.75	1	2	2	2	0	0	0	0	985494	398831	0	0	506	56.1309	6.31592
B8NIU5	HMG box protein, putative	3.73	1	1	1	2	2.02327e+06	1.79468e+06	0	0	0	0	0	0	322	36.731	10.3452
B8NP75	NADH-ubiquinone oxidoreductase 304 kDa subunit	3.69	1	1	1	2	0	0	0	0	0	0	281667	316769	352	40.2317	9.17334
B8N211	Mitochondrial aconitate hydratase, putative	3.57	1	2	2	2	0	0	0	0	1.06705e+06	857913	0	0	785	85.5434	6.93213
B8NKN2	Ctr copper transporter family protein	3.54	1	1	1	2	0	0	712978	0	0	0	0	1.81533e+06	226	24.3899	7.91357
B8NDK2	Lysophospholipase Plb3	3.51	1	1	1	2	0	0	0	0	374319	268259	0	0	627	67.8113	5.07178
B8NQM0	Glycosyl hydrolase, putative	3.48	1	1	1	2	1.8808e+06	1.52924e+06	0	0	0	0	0	0	374	40.7874	4.60205
B8N9G1	Aldehyde dehydrogenase, putative	3.39	1	1	1	2	0	0	0	0	1.23682e+06	830764	0	0	502	54.131	5.68115
B8N9G4	Mitochondrial peroxiredoxin Prx1, putative	3.21	1	1	1	2	0	0	0	0	0	0	587062	591772	343	37.9405	7.62061
B8NPW4	Curved DNA-binding protein (42 kDa protein)	3.19	1	1	1	2	0	0	0	0	2.44326e+06	1.63526e+06	0	0	407	43.8733	7.98682
B8NK50	UTP-glucose-1-phosphate uridylyltransferase Ugp1, putative	3.19	1	1	1	2	0	0	0	0	1.87799e+06	1.26343e+06	0	0	502	56.2781	6.75635
B8MWV9	Putative uncharacterized protein	3.09	1	1	1	2	0	0	0	0	2.53994e+07	0	0	0	356	39.7316	8.71924
B8NCL9	Esterase, putative	2.88	1	1	1	2	0	3.68738e+07	0	0	0	0	0	9.83182e+06	278	30.5977	5.8335
B8NEC1	Ketol-acid reductoisomerase	2.75	1	1	1	2	1.14313e+06	659387	0	0	0	0	0	0	400	44.3948	8.70459
B8NSP6	Probable zinc metalloprotease AFLA_049970	2.62	1	2	2	2	693210	0	0	62266.9	0	0	0	0	878	96.5941	5.68115
B8NQ65	Vacuolar ATP synthase catalytic subunit A, putative	2.44	1	1	1	2	0	0	0	0	1.05366e+06	660846	0	0	698	76.0852	5.36377
B8N5L1	Neuroligin, putative	2.4	1	1	1	2	0	0	0	0	1.29404e+06	764515	0	0	541	59.5078	5.42725
B8NBI1	Carboxylic acid transport protein	2.36	1	1	1	2	1.41638e+06	835889	0	0	0	0	0	0	551	60.2782	9.18799
B8NJB2	Neutral protease 2 homolog AFLA_065450	2.23	1	1	1	2	0	0	0	0	0	0	2.03855e+06	2.04457e+06	404	42.7963	5.36377
B8N022	Glucose-6-phosphate 1-dehydrogenase	2.2	1	1	1	2	624825	716216	0	0	0	0	0	0	501	57.8686	6.49365
B8N0Y3	Iron superoxide dismutase A, putative	2.15	1	1	1	2	0	0	0	0	0	0	1.27251e+06	987814	837	93.0768	9.48096
B8NWI1	Pheromone processing carboxypeptidase (Sxa2), putative	2.14	1	1	1	2	0	0	0	0	3.03131e+06	1.83779e+06	0	0	513	57.7171	4.77979
B8NQR5	Extracellular serine carboxypeptidase, putative	2.09	1	1	1	2	0	0	0	0	1406148	850236	0	0	573	63.7304	4.93213
B8NGN7	Translation elongation factor EF-2 subunit, putative	1.18	1	1	1	2	981406	894800	0	0	0	0	0	0	849	94.1677	6.75635
B8MYA9	Dolichol phosphate-mannose biosynthesis regulatory protein Dpm2	43.33	1	1	1	1	0	0	0	0	0	0	0	0	90	9.72847	10.1694
B8N0X0	50S ribosomal protein L30, putative	19.15	1	1	1	1	0	0	235641	0	0	0	0	0	94	10.7739	10.272
B8NAM9	Putative uncharacterized protein	17.02	1	1	1	1	0	0	0	0	0	0	243694	0	94	10.0286	4.4751
B8NGQ0	54S ribosomal protein L31, mitochondrial, putative	14.02	1	1	1	1	0	0	0	64422.7	0	0	0	0	107	12.7489	10.8726
B8N085	Putative uncharacterized protein	12.96	1	1	1	1	0	0	228804	0	0	0	0	0	108	12.324	7.03467
B8NRX3	Inositol phospholipid biosynthesis protein Scs3, putative	12.9	1	1	1	1	0	0	0	0	0	0	677814	0	279	30.7197	8.42627
B8N9R4	Putative uncharacterized protein	11.63	1	1	1	1	0	0	263022	0	0	0	0	0	129	14.2997	10.5649
B8NV16	Iron-sulfur cluster biosynthesis protein Isd11, putative	11.61	1	1	1	1	0	0	0	109744	0	0	0	0	112	13.4529	10.2427
B8NB28	Putative uncharacterized protein	10.68	1	1	1	1	0	0	0	0	0	0	0	789890	103	11.6009	9.05615
B8NBB0	Putative uncharacterized protein	10.64	1	1	1	1	0	0	0	70632.2	0	0	0	0	141	15.9752	6.32861
B8N5Z6	DUF636 domain protein	10.37	1	1	1	1	0	0	1.14645e+06	0	0	0	0	0	135	14.5993	6.75635
B8NBV7	Tubulin-specific chaperone Rbl2, putative	10.17	1	1	1	1	0	0	0	784943	0	0	0	0	118	13.4381	6.58057
B8NW68	BolA domain protein	10	1	1	1	1	0	0	0	145028	0	0	0	0	130	14.9807	10.1694
B8N6C8	Putative uncharacterized protein	9.57	1	1	1	1	0	1.25182e+06	0	0	0	0	0	0	94	10.7145	9.0415
B8NAV7	40S ribosomal protein S14, putative	8.85	1	1	1	1	0	0	0	96668.5	0	0	0	0	113	13.2262	11.6489
B8NSR1	Glutaredoxin Grx1, putative	8.82	1	1	1	1	0	0	0	693423	0	0	0	0	102	10.9617	7.12256
B8NH85	Translation factor pelota, putative	8.64	1	1	1	1	0	848012	0	0	0	0	0	0	405	44.6881	6.59521
B8NE71	Short chain dehydrogenase/reductase	8.61	1	1	1	1	0	0	7.44235e+06	0	0	0	0	0	302	32.7186	6.55127
B8NM00	Peptidyl-prolyl cis-trans isomerase	8.48	1	1	1	1	0	0	0	0	0	0	776578	0	165	18.015	6.31592
B8NV68	RAS small monomeric GTPase, putative	8.33	1	1	1	1	0	0	0	0	0	0	0	0	264	29.0054	7.94287
B8ND89	NADH-ubiquinone oxidoreductase subunit B17.2, putative	8.03	1	1	1	1	0	0	0	475594	0	0	0	0	137	16.0842	9.14404
B8NDR9	1,2-dihydroxy-3-keto-5-methylthiopentene dioxygenase	7.87	1	1	1	1	0	0	309691	0	0	0	0	0	178	20.7982	5.66846
B8NCS3	Estradiol 17 beta-dehydrogenase, putative	7.65	1	1	1	1	0	0	538005	0	0	0	0	0	196	20.7416	9.08545
B8N370	40S ribosomal protein S6	7.17	1	1	1	1	0	0	0	0	0	0	0	0	237	27.205	10.8433
B8NRH1	Membrane biogenesis protein (Yop1), putative	7.1	1	1	1	1	0	0	0	251144	0	0	0	0	169	19.0028	8.32373
B8N9X4	Cytochrome c subunit, putative	6.99	1	1	1	1	0	0	1.77118e+06	0	0	0	0	0	143	16.4976	11.0044
B8NMF9	Ankyrin repeat protein	6.75	1	1	1	1	2.26028e+06	0	0	0	0	0	0	0	311	35.2881	6.34131
B8NUH8	Oxidoreductase, putative	6.64	1	1	1	1	0	0	0	0	0	0	0	0	301	32.3998	6.44287
B8NI98	Glyoxalase family protein	6.62	1	1	1	1	0	0	0	307379	0	0	0	0	136	15.0214	5.42725
B8MZ34	Mitochondrial F1F0-ATP synthase g subunit, putative	6.53	1	1	1	1	0	0	377923	0	0	0	0	0	199	20.8169	10.6089
B8N7M1	Asp hemolysin-like protein	6.34	1	1	1	1	1.46173e+06	0	0	0	0	0	0	0	205	22.8591	6.01123
B8NFP0	F-box domain protein	6.28	1	1	1	1	0	0	0	0	0	0	0	0	733	80.4531	8.30908
B8N444	Lipid transfer protein, putative	6.2	1	1	1	1	0	0	125866	0	0	0	0	0	129	13.6662	9.56885
B8MVP1	Putative uncharacterized protein	6.04	1	1	1	1	0	402240	0	0	0	0	0	0	331	36.2276	7.03467
B8N1U4	RING finger domain protein	5.92	1	1	1	1	0	0	0	0	0	2.63498e+06	0	0	456	50.093	6.53662
B8N1B1	Small monomeric GTPase SarA, putative	5.82	1	1	1	1	0	0	0	143737	0	0	0	0	189	21.4021	6.41748
B8NZ32	NADH-ubiquinone oxidoreductase 21 kDa subunit, putative	5.82	1	1	1	1	0	0	0	227461	0	0	0	0	189	20.9596	8.93896
B8N724	Efflux pump antibiotic resistance protein, putative	5.74	1	1	1	1	0	63556.8	0	0	0	0	0	0	610	65.8119	9.27588
B8N9F3	Short chain dehydrogenase, putative	5.56	1	1	1	1	0	0	0	0	0	0	450928	0	288	31.1637	5.17334
B8N286	Hscarg dehydrogenase, putative	5.56	1	1	1	1	0	0	0	0	0	0	0	0	324	35.6955	6.65381
B8MZF4	Autophagy protein Atg27, putative	5.52	1	1	1	1	0	0	0	0	0	0	0	315155	326	36.3051	5.70654
B8NR05	Proteasome subunit alpha type	5.24	1	1	1	1	0	0	0	0	0	0	0	351913	267	29.2001	6.58057
B8NUF0	Allantoate permease, putative	5.06	1	1	1	1	0	0	0	0	0	0	0	0	474	53.1752	8.96826
B8NPV9	Endonuclease/exonuclease/phosphatase family protein	4.95	1	1	1	1	831465	0	0	0	0	0	0	0	323	36.6372	5.73193
B8NE15	Chaperone binding protein, putative	4.86	1	1	1	1	0	0	0	0	0	0	1.31751e+06	0	535	58.5587	6.7417
B8NXF3	Pectin lyase	4.86	1	1	1	1	0	0	0	0	0	0	0	0	391	41.8632	5.59229
B8N1T4	Putative uncharacterized protein	4.71	1	1	1	1	0	0	183898	0	0	0	0	0	191	22.0296	11.4731
B8NMR0	Putative uncharacterized protein	4.63	1	1	1	1	0	0	545243	0	0	0	0	0	259	28.2477	6.15088
B8N4C6	Autophagy protein Atg13, putative	4.62	1	1	1	1	0	0	0	0	0	0	0	0	974	103.78	9.48096
B8NS47	Cell wall glucanase (Scw4), putative	4.56	1	1	1	1	0	1.78415e+06	0	0	0	0	0	0	329	35.884	5.98584
B8N716	ThiJ/PfpI family protein	4.42	1	1	1	1	0	0	0	0	0	0	0	0	249	27.134	6.53662
B8N4A1	Vacuolar fusion protein mon1, putative	4.04	1	1	1	1	0	0	1.40479e+06	0	0	0	0	0	569	62.2873	9.02686
B8N179	NADH-cytochrome b5 reductase, putative	4.02	1	1	1	1	0	1.00584e+06	0	0	0	0	0	0	323	36.2989	8.89502
B8NMB1	Putative uncharacterized protein	4.02	1	1	1	1	0	0	0	0	0	0	1.16062e+08	0	523	59.1719	7.56201
B8ND63	Centromere protein Cse4, putative	4	1	1	1	1	0	0	286334	0	0	0	0	0	175	18.9042	11.0776
B8NFC2	GILT family thiol reductase, putative	3.97	1	1	1	1	0	0	0	257907	0	0	0	0	252	28.3925	5.0083
B8NGZ2	Putative uncharacterized protein	3.89	1	1	1	1	0	0	0	0	0	10573635	0	0	360	39.2761	6.18896
B8NTM0	MAP kinase SakA	3.86	1	1	1	1	0	0	0	0	202051	0	0	0	337	38.4618	5.43994
B8NFK7	Putative uncharacterized protein	3.86	1	1	1	1	4.58779e+06	0	0	0	0	0	0	0	778	85.2757	5.40186
B8NTY4	Thioredoxin reductase, putative	3.86	1	1	1	1	0	0	0	0	927137	0	0	0	389	43.1655	6.15088
B8NCJ2	Amid-like NADH oxidoreductase, putative	3.79	1	1	1	1	0	0	0	0	159762	0	0	0	396	43.5795	7.47412
B8N6V4	Sterol glucosyltransferase, putative	3.7	1	1	1	1	0	0	0	0	0	0	0	0	864	94.8392	8.104
B8NB23	Mannitol-1-phosphate dehydrogenase	3.58	1	1	1	1	0	0	0	0	2.30149e+06	0	0	0	391	43.4533	5.70654
B8NWM6	Glyoxylate/hydroxypyruvate reductase, putative	3.56	1	1	1	1	0	0	0	0	0	0	0	0	393	43.1462	7.88428
B8N1C2	MFS multidrug transporter, putative	3.54	1	1	1	1	0	3.96594e+07	0	0	0	0	0	0	649	71.0243	8.5874
B8NKB4	Cysteine desulfurylase, putative	3.52	1	1	1	1	0	0	0	0	0	0	0	0	454	50.6791	6.25244
B8N4A8	KH domain RNA binding protein	3.42	1	1	1	1	0	0	0	0	432063	0	0	0	468	48.7327	7.21045
B8NGV7	Putative uncharacterized protein	3.37	1	1	1	1	2.76463e+07	0	0	0	0	0	0	0	356	40.851	9.30518
B8NBQ3	Mitochondrial inner membrane nuclease Nuc1, putative	3.28	1	1	1	1	830485	0	0	0	0	0	0	0	335	36.6606	9.0415
B8NAW8	Putative uncharacterized protein	3.24	1	1	1	1	1.77076e+06	0	0	0	0	0	0	0	494	55.5431	4.86865
B8NTD8	Isoamyl alcohol oxidase, putative	3.17	1	1	1	1	0	0	0	0	1.45862e+06	0	0	0	473	51.025	6.78564
B8NSE2	Nucleosome assembly protein Nap1, putative	3.17	1	1	1	1	0	0	0	0	1.45433e+06	0	0	0	410	46.2864	4.57666
B8N841	ATP citrate lyase subunit (Acl), putatibe	3.1	1	1	1	1	1.121e+06	0	0	0	0	0	0	0	484	52.7316	6.41748
B8N9N9	Putative uncharacterized protein	3.09	1	1	1	1	0	0	0	0	0	0	0	0	453	50.5676	7.37158
B8MW63	Gamma-glutamyltranspeptidase	3.08	1	1	1	1	0	0	0	0	0	1.13878e+06	0	0	584	62.9264	5.17334
B8NWJ1	ATP-binding cassette transporter, putative	2.98	1	1	1	1	0	0	0	0	0	0	0	0	1408	155.786	8.39697
B8N8E7	Glucose-methanol-choline (Gmc) oxidoreductase, putative	2.96	1	1	1	1	822499	0	0	0	0	0	0	0	608	66.3935	5.78271
B8NN93	Tyrosinase	2.91	1	1	1	1	0	708714	0	0	0	0	0	0	515	57.9617	6.25244
B8NY84	Lipase 2, putative	2.91	1	1	1	1	0	534150	0	0	0	0	0	0	447	48.1604	4.75439
B8NQ44	Phosphatidylserine decarboxylase family protein	2.89	1	1	1	1	0	699975	0	0	0	0	0	0	484	53.6867	6.48096
B8N7P6	Hydrolase, putative	2.82	1	1	1	1	0	1.44297e+06	0	0	0	0	0	0	639	71.5412	4.94482
B8N9B3	DEAD/DEAH box helicase, putative	2.71	1	1	1	1	0	0	0	0	0	0	0	2.42575e+06	665	74.352	8.76318
B8NUI1	Nonribosomal peptide synthase, putative	2.69	1	1	1	1	884722	0	0	0	0	0	0	0	1225	136.519	7.32764
B8NXS1	Putative uncharacterized protein	2.69	1	1	1	1	0	0	0	0	205824	0	0	0	632	64.1501	4.66553
B8NRL4	FAD/FMN-containing isoamyl alcohol oxidase MreA	2.67	1	1	1	1	0	0	0	0	0	931696	0	0	562	61.0116	5.09717
B8NSX9	Ubiquinone biosynthesis monooxgenase (Coq6), putative	2.54	1	1	1	1	0	1.22693e+06	0	0	0	0	0	0	511	55.5562	6.85889
B8N747	Extracellular phytase, putative	2.45	1	1	1	1	0	0	0	0	2.57897e+06	0	0	0	652	72.5779	5.23682
B8MZU8	BTB domain transcription factor, putative	2.4	1	1	1	1	0	0	0	0	841788	0	0	0	583	65.3207	5.49072
B8NBA7	Glucose-6-phosphate isomerase	2.35	1	1	1	1	0	0	0	0	992586	0	0	0	553	61.1759	6.22705
B8N1K6	Phosphoglucomutase PgmA	2.34	1	1	1	1	0	0	0	0	956630	0	0	0	555	60.3195	6.27783
B8N4Q1	MFS multidrug transporter, putative	2.33	1	1	1	1	0	0	0	0	0	0	0	9.23798e+07	472	51.8398	8.99756
B8MZ48	Glutathione oxidoreductase Glr1, putative	2.31	1	1	1	1	0	0	0	0	0	223195	0	0	562	60.9474	7.6499
B8NS09	Isocitrate lyase	2.23	1	1	1	1	719798	0	0	0	0	0	0	0	538	60.0033	7.00537
B8N521	Aldose 1-epimerase, putative	2.21	1	1	1	1	902922	0	0	0	0	0	0	0	408	44.1629	4.85596
B8N1A4	Lipase/esterase, putative	2.21	1	1	1	1	0	0	256927	0	0	0	0	0	904	98.6513	6.07471
B8N5U5	Glutamate carboxypeptidase, putative	2.05	1	1	1	1	0	1.08899e+06	0	0	0	0	0	0	682	73.2572	4.97021
B8N8I6	Exo-beta-1,3-glucanase, putative	1.98	1	1	1	1	0	0	0	0	0	760091	0	0	809	85.6935	4.80518
B8NA36	Glutamate dehydrogenase	1.97	1	1	1	1	257920	0	0	0	0	0	0	0	458	49.3029	5.93506
B8N3V5	Kinesin, putative	1.91	1	1	1	1	0	0	0	0	0	0	0	0	1152	129.872	6.81494
B8MZM6	ABC efflux transporter, putative	1.91	1	1	1	1	0	2.96693e+06	0	0	0	0	0	0	1097	121.487	8.33838
B8NDT9	Chromosome segregation protein Cse1, putative	1.87	1	1	1	1	0	0	361171	0	0	0	0	0	962	108.321	5.21143
B8N366	Fatty acid oxygenase PpoA, putative	1.85	1	1	1	1	0	0	0	0	0	0	0	0	1079	120.867	6.31592
B8NY32	Nonribosomal peptide synthase, putative	1.72	1	1	1	1	0	0	12898	0	0	0	0	0	1338	147.821	6.55127
B8NMX2	Laccase, putative	1.7	1	1	1	1	541183	0	0	0	0	0	0	0	589	65.6648	6.0874
B8NTX1	Putative uncharacterized protein	1.67	1	1	1	1	0	0	0	0	0	0	0	3.00746e+08	539	61.1402	5.31299
B8N3Q2	Proteasome component Prs2, putative	1.65	1	1	1	1	0	496563	0	0	0	0	0	0	666	74.3965	6.68311
B8NSJ1	ABC multidrug transporter Mdr1	1.64	1	1	1	1	0	0	0	0	0	0	0	1.39004e+06	1343	146.449	6.85889
B8NQ89	Arylsulfatase, putative	1.62	1	1	1	1	1.45209e+06	0	0	0	0	0	0	0	555	62.4646	4.99561
B8N9D0	ABC a-pheromone efflux pump AtrD	1.59	1	1	1	1	964927	0	0	0	0	0	0	0	1257	138.247	8.104
B8N5S6	Probable beta-glucosidase M	1.56	1	1	1	1	0	0	0	0	243396	0	0	0	768	82.3776	4.99561
B8N825	Cytochrome P450, putative	1.51	1	1	1	1	0	0	0	0	0	0	0	0	464	52.2655	8.73389
B8N9B4	Aminopeptidase	1.46	1	1	1	1	0	0	0	0	296231	0	0	0	961	106.716	6.43018
B8N492	Putative uncharacterized protein	1.45	1	1	1	1	0	0	6.08381e+06	0	0	0	0	0	1037	112.815	7.51807
B8N1I5	PHD transcription factor, putative	1.28	1	1	1	1	1.38323e+07	0	0	0	0	0	0	0	862	95.7382	5.8335
B8NP76	CCR4-NOT core complex subunit Not4, putative	1.22	1	1	1	1	0	0	0	0	0	0	0	0	1559	167.028	8.66064
B8N9R6	Pyruvate carboxylase	1.17	1	1	1	1	0	1.1126e+06	0	0	0	0	0	0	1193	131.118	6.55127
B8NIY3	Patched sphingolipid transporter (Ncr1), putative	0.96	1	1	1	1	0	0	0	0	0	0	0	665049	1147	126.248	5.38916
B8N443	SWI/SNF family DNA-dependent ATPase Ris1, putative	0.94	1	1	1	1	0	0	0	0	0	0	0	522972	1172	132.021	6.3667
B8NQ54	Nonribosomal peptide synthase, putative	0.84	1	1	1	1	0	0	0	0	0	0	0	0	5011	553.891	6.50732
B8NP30	Adenylate cyclase AcyA	0.65	1	1	1	1	0	0	0	0	0	0	0	802462	2144	237.764	7.81104
B8N2S0	ABC multidrug transporter, putative	0.62	1	1	1	1	994002	0	0	0	0	0	0	0	1291	141.585	7.26904
B8MYJ6	Glycogen debranching enzyme Gdb1, putative	0.59	1	1	1	1	0	0	0	0	0	0	0	502851	1537	172.619	5.78271
B8NB60	TOR pathway phosphatidylinositol 3-kinase TorA	0.5	1	1	1	1	0	0	0	0	0	0	0	1.14517e+06	2384	269.538	7.07861
B8NBT0	Ubiquitin C-terminal hydrolase, putative	0.32	1	1	1	1	0	0	0	0	0	0	0	714823	2474	280.141	5.26221
