# Supplementary material for: Dataset for the spore surface proteome and hydrophobin A/RodA proteoforms of A.flavus
Source: Data Brief. 2019 Mar 15;23:103817. doi: 10.1016/j.dib.2019.103817 (PMC6660596; doi:10.1016/j.dib.2019.103817)
Supplement: Multimedia compenent 3 — List of conidial surface protein identified from CI 1123. [file mmc3.xlsx]

## Sheet: CI 1123
Accession	Description	ΣCoverage	Σ# Proteins	Σ# Unique Peptides	Σ# Peptides	Σ# PSMs	CI1123_ Band1 Inj1: Area	CI1123_ Band1 Inj2: Area	CI1123_ Band2 Inj1: Area	CI1123_ Band2 Inj2: Area	CI1123 Band1 Inj1: Area	CI1123 Band1 Inj2: Area	CI1123 Band2 Inj1: Area	CI1123 Band2 Inj2: Area	# AAs	MW [kDa]	calc. pI
B8NQ50	Putative uncharacterized protein	66.12	1	8	8	141	997571	2.26094e+06	7.88114e+07	6.97903e+07	1.59281e+08	1.97775e+08	1.01107e+09	9.97947e+08	121	12.9575	8.03076
B8N4Q3	Histone H4	56.31	2	9	9	68	143192	0	2.30957e+07	2.04428e+07	1.01345e+06	1.1837e+06	6.50155e+06	7.23641e+06	103	11.3494	11.356
B8ND04	Malate dehydrogenase, NAD-dependent	55.89	1	9	10	18	0	0	0	0	6.65049e+06	6.82202e+06	427677	0	331	34.6576	6.80029
B8N5T3	Conidial hydrophobin RodB/HypB	53.79	1	3	3	13	0	0	0	0	1.34154e+07	1.32154e+07	7.78204e+06	9.06355e+06	145	14.313	5.88428
B8NNY3	40S ribosomal protein S17, putative	47.52	1	6	6	10	0	0	1.25791e+06	921645	0	0	1.00742e+06	6.12284e+06	141	16.3968	9.89111
B8NB11	Putative uncharacterized protein	45.53	1	3	3	4	0	0	0	0	0	0	5.87627e+06	1.99296e+06	123	13.2935	5.0083
B8MX84	Malate dehydrogenase, NAD-dependent	44.36	1	11	12	30	0	139118	0	0	1.33297e+07	1.49884e+07	635174	708892	417	44.4884	8.79248
B8NLJ6	40S ribosomal protein S21	42.05	1	3	3	6	0	0	401665	244373	0	0	8.4116e+06	5.71311e+06	88	10.001	8.49951
B8NJ15	40S ribosomal protein S24	36.84	1	5	5	13	0	0	2.77921e+06	2.45173e+06	0	0	0	0	133	15.2364	10.8579
B8N446	60S ribosomal protein L31e	36.59	1	5	5	7	0	0	407134	572506	0	0	3.20181e+06	0	123	14.0606	10.2134
B8NE67	Putative uncharacterized protein	35.16	1	3	3	12	0	0	0	0	0	0	1.06157e+07	1.11204e+07	128	14.4114	5.49072
B8NVA8	Histone H2A	33.83	1	4	5	19	0	0	3.31393e+07	1.95237e+07	0	0	1.14079e+07	7.12179e+06	133	14.0838	10.5503
B8MZ85	40S ribosomal protein S22	33.08	1	4	4	19	0	0	1.45091e+06	1.27073e+06	0	0	2.73972e+06	3.11473e+06	130	14.7279	9.87646
B8N151	Probable glucan 1,3-beta-glucosidase A	32.84	1	10	10	79	2.95049e+07	2.51542e+07	2.70292e+06	2.79211e+06	3.10565e+07	3.16442e+07	1.48176e+06	2.10653e+06	405	44.3445	4.729
B8NVA9	Histone H2B	31.91	1	5	5	33	225947	473263	4.53096e+07	4.57874e+07	1.96517e+06	3.49526e+06	1.73225e+07	1.66333e+07	141	14.9631	10.1255
B8NUD8	Superoxide dismutase [Cu-Zn]	31.82	1	4	4	11	0	0	1.22142e+06	957735	0	0	7.49586e+06	6.80921e+06	154	15.9989	6.52197
B8NQW4	60S ribosomal protein L32	31.3	1	6	6	20	0	0	3.35568e+06	2.8436e+06	0	0	0	0	131	14.9152	11.1509
B8N3P1	Aspartic endopeptidase Pep2	31.23	1	6	6	33	311224	233209	0	0	5.2602e+07	5.75427e+07	1.58317e+06	2.33353e+06	397	43.1087	4.94482
B8ND05	60S ribosomal protein L28	31.21	1	4	4	12	0	0	5.04414e+06	3.75765e+06	0	0	0	0	157	17.0691	10.814
P41747	Alcohol dehydrogenase 1	30.86	1	6	6	17	0	0	0	0	1.35276e+07	1.27239e+07	1.36256e+06	1.42136e+06	350	37.0333	6.78564
B8NWY0	Putative uncharacterized protein	30.61	1	2	2	15	0	0	0	0	3.10898e+07	3.51732e+07	2.29453e+07	2.73299e+07	98	10.2734	7.10791
B8NBM3	Probable dipeptidyl-peptidase 5	30.48	1	18	18	66	0	0	0	0	4.60871e+07	4.88594e+07	1.05956e+06	976459	725	80.3345	4.83057
B8NGS2	Putative uncharacterized protein	30	1	2	2	8	0	0	0	0	1.25655e+07	1.30378e+07	1.55225e+07	4.25386e+06	100	11.0744	4.70361
B8NIP0	Putative uncharacterized protein	29.94	1	4	4	7	0	0	0	0	0	0	4.43924e+06	4.60243e+06	167	17.86	6.26514
B8NDC6	Putative uncharacterized protein	29.91	1	2	2	12	0	0	0	0	0	0	6.41245e+06	1.24275e+07	107	12.1831	6.354
B8NRX2	Probable beta-glucosidase A	29.27	1	21	21	137	2.69634e+06	4.2657e+06	0	0	6.97708e+07	7.82953e+07	2.34662e+06	2.60284e+06	861	93.3568	4.97021
B8N4T6	Ubiquinol-cytochrome C reductase complex subunit UcrQ, putative	29.17	1	2	2	6	0	0	969409	1.29922e+06	0	0	1.01989e+06	1.32294e+06	96	10.6844	9.62744
B8MWN8	Putative uncharacterized protein	28.57	1	3	3	5	0	0	0	0	0	0	1.15131e+07	1.07428e+07	91	9.63551	5.021
B8MWP5	40S ribosomal protein S13	28.48	1	6	6	15	0	0	3.14981e+06	4.41937e+06	0	0	661846	0	151	16.8063	10.3745
B8NC19	60S ribosomal protein L18	28.26	1	5	5	21	288824	346123	3.89355e+06	4.3602e+06	0	0	0	0	184	20.7696	11.8101
B8NLM1	Alkaline serine protease	28.06	1	3	3	7	0	0	1.01699e+06	867152	0	0	1.21562e+06	0	139	14.6676	10.1694
B8N3J9	40S ribosomal protein S8	28	1	4	4	11	0	0	7.31132e+06	6.32566e+06	0	0	0	0	200	22.7972	10.9751
B8NYC1	Peptidyl-prolyl cis-trans isomerase	27.87	1	3	3	7	0	0	0	0	0	0	5.52889e+06	6.17257e+06	122	13.3068	8.32373
B8NTL8	NADH-ubiquinone oxidoreductase 9.5 kDa subunit, putative	27.63	1	1	1	3	0	0	0	0	0	0	2.51501e+06	2.11752e+06	76	8.58943	5.90967
B8NY04	Putative uncharacterized protein	27.63	1	3	3	12	0	0	0	0	0	0	3.98143e+07	1.2239e+07	76	8.56604	6.25244
B8NUU7	Putative uncharacterized protein	27.63	1	1	1	4	0	0	0	0	0	0	3.14879e+06	3.20394e+06	76	8.31604	5.0083
B8NFH4	Putative uncharacterized protein	27.59	1	2	2	4	0	0	0	0	0	0	2.973e+06	903518	87	9.37345	7.51807
B8N8T4	Aldehyde dehydrogenase AldA, putative	27.57	1	10	10	29	106923	57926.1	0	0	1.04114e+07	1.07178e+07	0	0	497	53.9474	6.26514
B8NLE2	Mycelial catalase Cat1	26.9	1	15	15	92	2.36434e+06	2.07849e+06	0	0	3.52362e+07	3.83926e+07	3.51293e+06	6.40134e+06	725	79.79	5.56689
B8NV82	60S ribosomal protein L27a, putative	26.85	1	4	4	20	0	0	3.68748e+06	2.33822e+06	0	0	0	0	149	16.817	10.4624
B8N204	Cytosolic large ribosomal subunit protein L7A	26.72	1	8	8	26	1.10738e+06	1.85436e+06	2.37413e+06	2.40047e+06	0	0	0	0	262	29.3003	10.1987
B8N2F5	Putative uncharacterized protein	26.61	1	6	6	20	0	0	5.14436e+06	5.0321e+06	0	0	5.94969e+06	8.73184e+06	248	27.8863	5.57959
B8NWC9	ATP synthase subunit beta	26.5	1	12	12	46	306893	484747	238959	225279	2.06451e+07	2.29123e+07	1.13774e+06	1.18036e+06	517	55.3689	5.30029
B8NR98	60S ribosomal protein L4, putative	26.08	1	7	7	15	669508	1.28113e+06	0	0	0	0	0	0	372	40.2207	10.8726
B8N4S6	Putative uncharacterized protein	26	1	4	4	7	0	0	0	0	1.12693e+07	1.16301e+07	0	0	250	26.0605	5.89697
B8NK00	Putative uncharacterized protein	25.91	1	5	5	58	0	0	2.99848e+06	0	1.02237e+08	1.03242e+08	5.04796e+07	5.44538e+07	193	20.4132	5.14795
B8N2Y6	Glyceraldehyde-3-phosphate dehydrogenase	25.74	1	5	6	20	459418	1.37031e+06	3.94709e+06	3.82985e+06	9.31011e+06	8.7758e+06	590023	743797	338	36.2775	7.10791
B8NKN3	Peptidyl-prolyl cis-trans isomerase	25.58	1	5	5	16	0	0	727969	963595	0	0	5.89e+06	6.6686e+06	215	23.5106	8.86572
B8N729	Putative uncharacterized protein	25.32	1	3	3	25	0	0	0	0	7.19724e+06	6.97085e+06	9.52621e+06	9.29123e+06	154	16.9665	5.5415
B8NU30	Class V chitinase, putative	25.29	1	10	10	72	1.24795e+07	5.93172e+06	512245	153803	3.88965e+06	4.1454e+06	0	0	431	47.2389	5.42725
B8NRH6	60S ribosomal protein L8, putative	25.2	1	5	5	8	837405	592754	741831	600588	0	0	0	0	254	27.4187	10.9751
B8NMV9	60S ribosomal protein L27	25.19	1	3	3	10	0	0	2.06794e+06	3.53102e+06	0	0	0	0	135	15.6025	10.5356
B8NVL6	Putative uncharacterized protein	25	1	2	2	11	0	0	1.76206e+06	944847	0	0	1.22065e+06	0	96	10.8155	4.99561
B8NAF9	Antigenic cell wall galactomannoprotein, putative	24.73	1	3	3	7	0	0	0	0	1.48161e+06	1.79238e+06	1.1052e+06	1.08236e+06	186	19.6113	5.2876
B8MYA6	Putative uncharacterized protein	24.63	1	2	2	5	0	0	0	0	0	0	2.25003e+06	3.59796e+06	134	14.8239	6.27783
B8NG78	ML domain protein, putative	24.57	1	4	4	13	0	0	0	0	1.01054e+06	1.12193e+06	6.63255e+06	7.10133e+06	175	18.8328	5.31299
B8NBK4	60S ribosomal protein L30, putative	24.53	1	4	4	15	0	0	2.97188e+06	3.05719e+06	0	0	0	947503	106	11.3461	9.94971
B8NXT0	Ribosomal protein S13p/S18e	23.87	1	4	4	10	0	0	1.74454e+06	3.01946e+06	0	0	2.81812e+06	6.18676e+06	155	17.9327	10.4478
B8NNR5	Mitochondrial F1F0 ATP synthase subunit F (Atp17), putative	23.76	1	2	2	6	0	0	1.41927e+06	1.17763e+06	0	0	0	0	101	11.1759	10.4331
B8N0V3	Polyubiquitin UbiD/Ubi4, putative	23.61	3	3	3	5	0	0	525630	1.0157e+06	348024	0	3.24978e+06	0	305	34.2663	7.53271
B8NSR1	Glutaredoxin Grx1, putative	23.53	1	2	2	4	0	0	0	0	0	0	1.14382e+06	1.17071e+06	102	10.9617	7.12256
B8N2R6	Extracellular conserved serine-rich protein	23.47	1	1	1	1	0	0	0	0	0	0	0	0	196	19.5827	4.84326
B8MXV3	Beta-hexosaminidase	23	1	13	13	109	1.20128e+07	1.74132e+07	868276	641946	5.02349e+07	5.44683e+07	1.5122e+07	1.72433e+07	600	67.499	5.021
B8NUD9	Transaldolase	22.84	1	6	6	15	531778	214157	573568	0	4.21217e+06	3.74629e+06	0	0	324	35.4744	5.96045
B8NMS4	Putative uncharacterized protein	22.84	1	3	3	10	0	0	572435	515726	0	0	885486	0	197	19.9295	5.63037
B8N7D6	Dynein light chain (Tctex1), putative	22.54	1	2	2	3	0	0	0	0	0	0	593676	1.19688e+06	142	14.8954	5.16064
B8N1Y5	Putative uncharacterized protein	22.38	1	4	4	7	0	0	0	0	3.01367e+06	5.71665e+06	0	0	487	50.7319	6.06201
B8NT56	GPI-anchored cell wall beta-1,3-endoglucanase EglC	22.29	1	5	5	15	0	0	0	0	4.65779e+06	4.64864e+06	1.00174e+07	1.2174e+07	350	34.6419	5.04639
B8N180	Ribosomal L18ae protein family	22	1	8	8	22	0	0	1.04434e+07	1.40852e+07	0	0	0	0	250	28.4912	10.3452
B8NUR3	40S ribosomal protein S9	21.76	1	6	6	10	0	0	5.8741e+06	5.14891e+06	0	0	0	0	193	22.1601	10.1841
B8N439	RNA binding protein, putative	21.74	1	2	2	6	0	0	322088	435738	0	0	1.96797e+06	3.731e+06	115	12.7483	5.30029
B8NAU0	40S ribosomal protein S10a	21.55	1	2	2	5	0	0	1.45177e+06	1.14682e+06	0	0	1.61868e+06	1.25003e+06	116	13.0672	9.81787
B8MZ16	40S ribosomal protein S25, putative	21.35	1	2	2	11	23743.2	0	1.81179e+06	3.57589e+06	0	0	8.55704e+06	8.65364e+06	89	9.97563	10.0962
B8MW81	Putative uncharacterized protein	21.17	1	3	3	24	1.06264e+06	2.1132e+06	0	0	4.32056e+06	4.55019e+06	0	0	274	29.2207	5.75732
B8NTC7	Putative uncharacterized protein	21.08	1	7	7	31	1.90443e+06	868849	0	0	9.26737e+06	1.10486e+07	0	0	465	50.7868	4.65283
B8NIQ5	60S ribosomal protein L6	21.03	1	4	4	13	0	0	952030	1.20387e+06	0	0	0	0	195	21.942	10.1255
B8NHT3	Putative uncharacterized protein	20.97	1	2	2	26	0	0	0	0	0	0	1.69325e+07	1.35053e+07	124	13.5216	5.35107
B8NBJ8	Mitochondrial ATP synthase epsilon chain domain-containing protein	20.83	1	1	1	2	0	0	1.15618e+06	1.42344e+06	0	0	0	0	72	8.11424	10.1987
B8NPV3	60S ribosomal protein L37a	20.65	1	2	2	8	0	0	1.49303e+07	1.64471e+07	0	0	0	0	92	10.1214	10.4478
B8NVD0	Putative uncharacterized protein	20.62	1	1	1	4	0	0	0	0	0	0	6.9584e+06	6.05604e+06	97	10.1532	7.25439
B8NGN0	Cytochrome c	20.54	1	2	2	5	0	0	579395	447967	0	0	3.29505e+06	3.09388e+06	112	12.1311	9.14404
B8N837	Chaperonin, putative	20.19	1	2	2	3	0	0	0	0	0	0	1.72702e+06	1.77305e+06	104	11.2391	8.45557
B8NCW0	Exo-beta-1,3-glucanase Exg0	19.89	1	10	10	52	2.34187e+06	3.2517e+06	0	0	2.44264e+06	2.44609e+06	0	0	950	101.167	5.03369
B8ND65	Nascent polypeptide-associated complex (NAC) subunit, putative	19.8	1	3	3	6	0	0	0	0	5.89708e+06	4.08105e+06	891936	1.23612e+06	202	21.791	4.91943
B8NQF5	Thioredoxin reductase, putative	19.53	1	7	7	29	3.9148e+06	6.82782e+06	0	0	2.8979e+07	3.0765e+07	2.94395e+06	4.18032e+06	384	42.3831	5.52881
B8NLM9	14-3-3 family protein ArtA, putative	19.33	2	4	4	8	621813	25391.7	0	0	3.32819e+06	4.24286e+06	0	0	238	26.8526	5.07178
B8NH30	Thioredoxin	19.09	1	1	1	1	0	0	0	0	0	0	1.10925e+06	0	110	12.0162	5.07178
B8NUE3	Putative uncharacterized protein	19.08	1	3	3	8	0	0	0	0	4.80722e+06	2.713e+06	0	0	262	27.5527	8.71924
B8N7Q7	DUF636 domain protein	18.98	1	2	2	3	0	0	0	0	0	0	1.90153e+06	2.88223e+06	137	14.7401	7.09326
B8NFW3	Acyl CoA binding protein family	18.88	1	2	2	3	0	0	0	0	0	0	1.96298e+06	2.69265e+06	143	15.597	5.65576
B8MY77	60S ribosomal protein L12	18.79	1	2	2	8	0	0	7.32833e+06	6.85725e+06	896484	0	4.28321e+06	4.5725e+06	165	17.9258	9.59814
B8MWE7	60S ribosomal protein L9, putative	18.75	1	3	3	14	0	0	928271	572469	0	0	0	0	192	21.8748	9.5249
B8NWT9	Aspartic-type endopeptidase, putative	18.47	1	6	6	24	0	0	0	0	3.64925e+07	3.88049e+07	1.33713e+07	1.14926e+07	417	45.5304	4.55127
B8N295	Endo xylanase, putative	18.31	1	5	5	10	0	0	0	0	1.16771e+07	1.09853e+07	0	0	355	39.0203	4.94482
B8NQJ3	Vacuolar aspartyl aminopeptidase Lap4, putative	18.24	1	8	8	29	359174	0	0	225136	1.96813e+07	1.87896e+07	5.22338e+06	5.52432e+06	510	55.4509	6.29053
B8N1M8	Fructose-bisphosphate aldolase, class II	18.23	1	4	4	10	279730	0	0	0	5.07319e+06	5.52e+06	0	0	362	39.6961	6.20166
B8N5W7	Profilin	18.18	1	2	2	3	0	0	0	0	0	0	3.22048e+06	5.0696e+06	132	13.72	6.93213
B8MW15	Putative uncharacterized protein	18.18	1	2	2	7	0	0	0	0	0	0	4.17479e+06	3.16289e+06	165	18.141	6.27783
B8NUP9	40S ribosomal protein S4, putative	18.01	1	3	3	9	0	0	1.3576e+06	2.08752e+06	0	0	0	0	261	29.2036	10.1401
B8NIX3	Putative uncharacterized protein	17.95	1	1	1	2	0	0	0	0	0	0	1.45185e+06	1.75997e+06	78	8.70937	6.52197
B8NFY5	Hydrophobin family protein	17.92	1	1	1	1	0	0	0	0	0	0	1.47055e+06	0	106	10.8782	4.17041
B8N2P4	Putative uncharacterized protein	17.86	1	1	1	1	0	0	0	0	2.16455e+06	0	0	0	112	12.1039	4.70361
B8N786	Ribosomal S30/ubiquitin fusion	17.74	1	2	2	4	0	0	1.89048e+06	2.42676e+06	0	0	0	0	62	6.81781	11.9126
B8NAM9	Putative uncharacterized protein	17.02	1	1	1	1	0	0	0	0	0	0	1.47461e+06	0	94	10.0286	4.4751
B8NQF0	Nucleoside diphosphate kinase	16.99	1	2	2	10	0	0	697970	2.30141e+06	0	0	1.26197e+07	1.20165e+07	153	16.9988	7.98682
B8MY51	60S ribosomal protein L22, putative	16.94	1	2	2	4	0	0	293252	0	0	0	2.87341e+06	2.6565e+06	124	14.1385	9.42236
B8NRS4	40S ribosomal protein S19	16.89	1	4	4	7	0	0	921867	1.02846e+06	0	0	2.12912e+06	4.26328e+06	148	16.5416	8.99756
B8NQ08	Cyanate hydratase	16.88	1	3	3	5	0	0	0	0	0	0	2.7554e+06	2.51759e+06	160	17.7381	5.98584
B8NTJ8	Conidial hydrophobin RodA/RolA	16.59	1	3	3	5	0	0	2.23062e+06	3.01959e+07	0	0	808422	1.15584e+06	217	23.4179	8.6167
B8NC70	Aspartic-type endopeptidase, putative	16.55	1	5	5	13	0	0	0	0	5.12081e+06	6.80039e+06	0	0	411	44.4352	5.17334
B8N1D0	Endo-1,3(4)-beta-glucanase, putative	16.52	1	3	3	11	0	0	0	0	1.10577e+07	1.19607e+07	0	1.47398e+06	345	36.9165	5.80811
B8MWX6	Putative uncharacterized protein	16.49	1	2	2	7	0	0	659565	316870	0	0	4.70691e+06	4.51725e+06	194	21.7969	6.39209
B8N0D5	40S ribosomal protein S11	16.25	1	3	3	8	0	0	4.33812e+06	4.29963e+06	0	0	0	0	160	18.48	10.814
B8N9U3	60S ribosomal protein L36	16.19	1	2	2	2	0	0	0	2.43593e+07	0	0	0	0	105	11.9707	11.8247
B8ND35	NAD-dependent formate dehydrogenase AciA/Fdh	16.16	1	6	6	11	0	0	0	0	3.47176e+06	5.4229e+06	0	0	365	40.1206	6.75635
B8NB36	40S ribosomal protein Rps16, putative	16.08	1	2	2	12	0	0	3.69225e+06	1.79906e+06	0	0	0	0	143	15.9136	10.1841
B8NV11	Putative uncharacterized protein	15.97	1	1	1	3	0	0	0	0	0	0	6.36821e+06	4.71089e+06	144	16.3242	9.30518
B8N106	Alkaline protease 1	15.63	1	4	4	11	0	0	0	0	7.79258e+06	7.632e+06	0	0	403	42.5456	6.37939
B8MZ23	Thioredoxin	15.6	1	1	1	2	0	0	0	0	0	0	895167	0	109	11.9179	4.53857
B8MXV9	Small nuclear ribonucleoprotein SmG, putative	15.38	1	1	1	2	0	0	889710	119491	0	0	0	0	78	8.86665	8.1333
B8NU09	Class III chitinase, putative	15.33	1	6	6	37	338368	140505	0	0	1.9972e+07	1.94544e+07	0	0	450	47.1297	6.85889
B8N3M3	Ribosomal protein L15	15.31	1	4	4	6	0	0	1.35963e+06	1.98843e+06	0	0	0	0	294	33.6071	11.1509
B8N215	Putative uncharacterized protein	15.29	1	5	5	14	4.55729e+06	3.54632e+06	0	0	5.56268e+06	6.32403e+06	673420	893205	314	35.6025	5.2876
B8N419	Superoxide dismutase	15.24	1	2	2	7	0	0	1.33156e+06	927777	853363	0	1.96104e+06	2.3814e+06	210	23.2149	7.23975
B8NIM1	Cytosolic Cu/Zn superoxide dismutase, putative	15.15	1	2	2	6	0	0	0	0	1.23506e+07	1.196e+07	0	0	198	21.5205	5.5415
B8NRS8	Mitochondrial ADP,ATP carrier protein (Ant), putative	15.06	1	4	4	16	109955	202612	1.81791e+06	1.36683e+06	0	0	1.88603e+06	2.68085e+06	312	33.8215	9.87646
B8N0Z6	Peptidyl-prolyl cis-trans isomerase	15.06	1	2	2	5	0	0	0	0	0	0	3.54099e+06	3.68318e+06	166	18.159	8.57275
B8NHU3	Putative uncharacterized protein	14.88	1	3	3	9	196999	413964	0	0	3.68432e+06	5.69518e+06	0	0	242	27.0235	4.97021
B8N6F9	Mismatched base pair and cruciform DNA recognition protein, putative	14.86	1	2	2	2	0	0	0	0	0	0	669212	1.2214e+06	175	18.0418	5.63037
B8NBJ1	Multicopper oxidase/laccase, putative	14.84	1	6	6	25	2.82756e+06	2.59124e+06	0	0	2.91517e+06	3016956	0	0	620	68.2807	5.2876
B8MWL6	Putative uncharacterized protein	14.81	1	3	3	5	238597	367272	0	0	0	0	0	0	324	33.451	5.22412
B8NDY8	Putative uncharacterized protein	14.77	1	3	3	6	0	0	1.6987e+06	2.08745e+06	0	0	0	0	237	26.7148	9.20264
B8NBA4	Conidiation-specific family protein	14.71	1	1	1	2	0	0	0	0	0	0	1.8137e+06	2.31254e+06	102	10.59	6.88818
B8NJ33	Translation initiation inhibitor, putative	14.55	1	2	2	3	0	0	0	0	0	0	1.13054e+06	1.72923e+06	165	17.383	8.6167
B8NTE9	Glycosyl hydrolases family 32 superfamily	14.38	1	8	8	24	410616	354526	0	0	1.46849e+07	1.47782e+07	0	0	619	67.093	4.88135
B8NLF1	Elongation factor 1-alpha	14.35	1	4	4	10	3.93214e+06	4.14464e+06	0	816575	0	0	0	0	460	50.036	8.99756
B8N417	Probable mannosyl-oligosaccharide alpha-1,2-mannosidase 1B	14.31	1	5	5	39	2.95865e+06	2.54616e+06	0	0	1.57523e+07	1.48052e+07	780966	0	510	56.5958	5.18604
B8N9R3	60S ribosomal protein L11	14.29	1	2	2	9	0	0	2.52979e+07	1.91913e+07	0	0	0	0	175	20.0466	10.1108
B8NEA6	Ribosomal protein L26	14.18	1	1	1	1	0	0	486911	0	0	0	0	0	134	15.1203	10.8579
B8NPX3	DUF1237 domain protein	14.15	1	4	4	15	120464	1.84435e+06	0	0	6.77877e+06	7.52106e+06	4.1474e+06	3.74348e+06	537	59.1648	5.61768
B8ND11	Sterol delta 5,6-desaturase ERG3	14.13	1	1	1	1	0	0	0	0	0	0	97388.4	0	283	33.5609	7.21045
B8NI10	FAD dependent oxidoreductase, putative	14.07	1	5	5	15	0	0	0	0	1.844e+07	2.31623e+07	1.03103e+06	0	455	50.7635	4.97021
B8N2S7	Putative uncharacterized protein	14.06	1	2	2	3	0	0	650097	714557	0	0	3.3839e+06	0	128	14.4251	5.22412
B8NRT9	40S ribosomal protein S12	14	1	2	2	6	0	0	308068	132574	0	0	4.32944e+06	7.57841e+06	150	16.3282	4.99561
B8N4Q2	Histone H3	13.97	1	2	2	6	0	0	1.09549e+07	1.13719e+07	0	0	3.32022e+06	0	136	15.3235	11.1509
B8NIU3	Putative uncharacterized protein	13.85	1	1	1	1	0	0	0	0	0	0	0	1.12009e+06	130	12.9475	10.3306
B8MW82	Putative uncharacterized protein	13.82	1	1	1	1	192852	0	0	0	0	0	0	0	123	12.9324	5.08447
B8NHE9	ATP synthase oligomycin sensitivity conferral protein, putative	13.72	1	3	3	7	0	0	245307	0	0	0	1.09242e+06	1.12727e+06	226	24.166	9.45166
B8NKK6	Putative uncharacterized protein	13.71	1	2	2	3	0	0	195909	0	0	0	1.22605e+06	0	124	14.288	7.72314
B8NA16	GPI-anchored cell wall organization protein Ecm33	13.57	1	5	5	14	726850	0	0	0	7.5933e+06	7.79943e+06	716242	695619	398	41.4376	4.95752
B8NW52	Ribosomal protein S5	13.51	1	2	2	7	0	0	3.28111e+06	1.91365e+06	0	0	0	0	259	28.2575	10.5356
B8NTV2	Glutaminase GtaA	13.48	1	6	6	15	434830	205932	0	0	5.55731e+06	5.85228e+06	0	0	690	76.1172	5.021
B8NS55	Chaperone/heat shock protein Hsp12, putative	13.48	1	1	1	2	0	0	0	0	0	0	1.753e+06	2.48191e+06	89	9.52467	6.80029
B8NGG4	Putative uncharacterized protein	13.25	1	1	1	1	0	0	0	0	0	0	0	3.92773e+06	83	9.27107	11.6489
B8NKF9	60S ribosomal protein L24a	13.21	1	3	3	8	66891.5	0	4.08927e+06	5.1057e+06	0	0	0	0	159	17.8299	11.2241
B8NWC8	Cytochrome c oxidase subunit V	13.2	1	2	2	3	0	0	0	0	0	0	3.99297e+06	8.64959e+06	197	21.8092	9.78857
B8NMQ4	Putative uncharacterized protein	13.11	1	2	2	5	0	0	0	0	1.71489e+06	2.00896e+06	0	0	183	19.4549	5.52881
B8N2Y4	Histone H2A	13.04	1	1	2	5	0	0	4.58161e+06	3.80697e+06	0	0	6.77011e+06	7.54548e+06	138	14.8253	10.3745
B8N781	NADH-ubiquinone oxidoreductase B18 subunit, putative	13.04	1	1	1	2	0	0	0	0	0	0	1.63306e+06	1.91602e+06	92	10.7042	8.1626
B8N3J2	Endo-1,3-beta-glucanase Engl1	12.97	1	9	9	31	2.87393e+06	3.92148e+06	111948	84620.2	2.87763e+06	5.47493e+06	0	0	910	97.8299	5.93506
B8N3W2	40S ribosomal protein S7e	12.94	1	2	2	10	0	0	1.46379e+06	1.16429e+06	2.19606e+06	2.11075e+06	1.53032e+06	0	201	22.7614	10.1987
B8N3Q4	Class V chitinase, putative	12.84	1	4	4	17	310456	0	0	0	1.21599e+07	1.4129e+07	0	0	436	48.2259	5.89697
B8N8I7	Heterogeneous nuclear ribonucleoprotein G, putative	12.8	1	1	1	2	0	0	0	0	0	0	1.31283e+06	1.57588e+06	125	13.1221	5.45264
B8NV35	Histone H1	12.79	1	2	2	6	1.99616e+06	2.42276e+06	4.55289e+06	3.16644e+06	0	0	0	0	172	18.1441	10.6089
B8MXR5	Mitochondrial ATPase subunit ATP4, putative	12.76	1	2	2	6	0	0	57532.8	0	2.28572e+06	2.3496e+06	1.40393e+06	1.36187e+06	243	26.3838	9.0708
B8MWN6	Viral-enhancing factor, putative	12.59	1	9	9	16	402993	332803	0	0	0	0	0	0	858	95.8645	5.80811
B8NEG5	Single-stranded DNA-binding protein	12.5	1	1	1	4	0	0	831142	1.0562e+06	0	0	3.83514e+06	3.50585e+06	144	15.6409	9.979
B8NBX2	Ribosomal protein L19	12.46	1	4	4	9	0	0	1.12065e+06	1.39027e+06	0	0	0	0	289	33.3191	11.2241
B8NSP9	Ribosomal protein L16a	12.38	1	2	2	3	0	0	4821581	4.28594e+06	0	0	0	0	202	22.9716	10.7847
B8NE68	Purine nucleoside permease, putative	12.22	1	3	3	15	4.09719e+06	6.62313e+06	0	0	5.6198e+06	6.43154e+06	0	0	401	43.1547	5.31299
B8MZ47	Extracellular cell wall glucanase Crf1/allergen Asp F9	12.16	1	3	3	16	3.08508e+06	0	3.09842e+06	3.53152e+06	1.28677e+07	1.95449e+07	1.56715e+06	1.80624e+06	444	44.6625	4.50049
B8MVM2	Galactose oxidase, putative	12.09	1	6	6	11	1.05852e+06	697990	0	256825	0	0	0	0	695	74.2821	5.0083
B8NJ58	Putative uncharacterized protein	12.09	1	1	1	1	0	0	0	0	0	0	459679	0	91	9.15834	4.55127
B8NN48	Putative uncharacterized protein	11.99	1	2	2	2	0	0	0	0	1.74111e+06	1.17472e+06	0	0	317	34.2483	6.63916
B8N023	60S ribosomal protein L35Ae	11.93	1	1	1	1	0	0	362712	0	0	0	0	0	109	12.4217	11.2241
B8MXS8	ATP synthase subunit alpha	11.87	1	6	6	15	428371	389792	491339	1.10998e+06	2.58548e+06	2.20716e+06	0	0	556	59.9013	8.99756
B8N3U2	Glutaminase, putative	11.86	1	7	7	22	0	0	0	0	4.00189e+06	4.70367e+06	8.38554e+06	6.35516e+06	835	92.3887	5.70654
B8NKK9	Putative uncharacterized protein	11.81	1	1	1	1	0	0	0	0	0	0	0	824478	144	15.6371	5.32568
B8NSD4	40S ribosomal protein S1	11.72	1	3	3	11	297757	0	1.69705e+06	1.73324e+06	839451	0	0	0	256	29.1929	10.0376
B8NAL4	Glyceraldehyde-3-phosphate dehydrogenase	11.68	1	2	3	6	93241.3	0	0	0	5.07204e+06	0	575060	743797	334	35.9804	7.1665
B8MW92	Cell wall integrity signaling protein Lsp1/Pil1, putative	11.53	1	3	3	14	1.27189e+06	1.85075e+06	0	0	2.98177e+06	2.95963e+06	0	0	347	39.1837	5.59229
B8NRT5	Peptidyl-prolyl cis-trans isomerase	11.48	1	1	1	2	0	0	347793	284751	0	0	0	0	122	13.2869	9.48096
B8MY65	ATP synthase subunit gamma	11.45	1	3	3	5	0	0	0	0	2.08184e+06	1.9883e+06	0	0	297	32.2686	8.49951
B8NXV9	AMP dependent CoA ligase, putative	11.43	1	1	1	1	0	0	0	0	0	0	0	0	315	34.7768	7.72314
B8MZ41	Probable alpha/beta-glucosidase agdC	11.4	1	6	6	20	0	0	0	0	1.10242e+07	8.23241e+06	0	0	877	98.7306	5.19873
B8NQJ6	Ribosome biogenesis protein nop10, putative	11.39	1	1	1	2	0	0	526565	557663	0	0	0	0	79	9.05581	10.2427
B8NDP9	NADH-ubiquinone oxidoreductase B14 subunit, putative	11.38	1	2	2	3	0	0	0	0	0	0	871000	0	123	14.5565	9.84717
B8NSR3	Alpha-L-rhamnosidase B, putative	11.37	1	6	6	12	214875	283505	0	0	2.89041e+06	3.9752e+06	0	0	677	74.0585	6.0874
B8NII7	Putative uncharacterized protein	11.37	1	1	1	1	0	0	0	0	0	0	0	0	255	27.8356	8.646
B8NI14	Putative uncharacterized protein	11.04	1	1	1	3	0	0	1.56789e+06	374931	0	0	0	0	154	17.3453	8.41162
B8N077	Extracellular serine-rich protein, putative	10.96	1	6	6	7	0	0	0	0	1.64895e+06	5.14231e+06	0	0	794	85.8694	4.84326
B8N6C7	Elastase, putative	10.79	1	2	2	3	0	0	0	0	1.27123e+06	1.5942e+06	0	0	241	24.9957	6.75635
B8NHG5	Allergenic cerato-platanin Asp F13	10.7	1	2	2	18	0	0	3.52048e+06	9.67007e+06	1.68856e+07	1.87239e+07	9.79756e+07	1.23835e+08	215	22.7814	8.42627
B8NB28	Putative uncharacterized protein	10.68	1	1	1	1	0	0	0	0	0	0	3.75997e+06	0	103	11.6009	9.05615
B8N488	Small nuclear ribonucleoprotein SmD1, putative	10.57	1	1	1	2	0	0	745591	965203	0	0	0	0	123	13.4222	11.2827
B8NTN4	Woronin body major protein, putative	10.55	1	4	4	12	0	0	150101	0	2.07985e+06	2.59068e+06	7.66396e+06	8.66062e+06	493	56.5691	6.60986
B8NFW5	Putative uncharacterized protein	10.49	1	2	2	3	0	0	0	0	0	0	1.18991e+06	945303	162	17.219	7.32764
B8N5Z6	DUF636 domain protein	10.37	1	1	1	2	0	0	951684	1.0015e+06	0	0	0	0	135	14.5993	6.75635
B8NQD8	Conidial pigment biosynthesis oxidase Arb2/brown2	10.33	1	4	4	14	1.10024e+06	2.25558e+06	0	0	1.1002e+06	1.53343e+06	0	0	455	50.9382	4.80518
B8N270	Aminopeptidase Y, putative	10.28	1	4	4	17	0	0	0	0	4.56486e+07	4.62477e+07	2.84017e+06	2.66395e+06	496	53.5234	5.09717
B8NTY4	Thioredoxin reductase, putative	10.28	1	3	3	4	122376	416282	0	0	0	0	0	0	389	43.1655	6.15088
B8NBJ4	Probable glucan endo-1,6-beta-glucosidase B	10.2	1	3	3	4	223186	809274	0	0	0	0	0	0	392	45.185	5.75732
B8NYI6	Phosphatidylglycerol specific phospholipase, putative	10.14	1	4	4	6	28502.4	39864.4	0	0	1.99606e+06	4.40342e+06	0	0	503	55.6616	5.46533
B8MZY8	NADH-ubiquinone oxidoreductase subunit GRIM-19, putative	10.08	1	1	1	1	0	0	838296	0	0	0	0	0	119	13.9853	9.70068
B8N9Q2	60S ribosomal protein L38, putative	10	1	1	1	1	0	0	0	447676	0	0	0	0	80	9.29822	10.3306
B8NV22	Putative uncharacterized protein	10	1	1	1	1	0	0	0	0	0	0	1.23618e+06	0	110	12.1011	5.70654
B8NPA2	Putative uncharacterized protein	10	1	1	1	1	0	0	0	0	0	0	0	1.24132e+06	130	13.5442	6.06201
B8NM33	Glucan endo-1,3-alpha-glucosidase agn1, putative	9.96	1	1	1	1	0	0	0	0	0	2.33372e+06	0	0	251	27.681	8.38232
B8NCN4	Cell wall serine-threonine-rich galactomannoprotein Mp1	9.89	1	2	2	6	640356	1.59828e+06	0	0	1.58246e+06	1.44265e+06	1.60972e+06	0	273	26.2653	4.93213
B8NX52	Glucoamylase	9.64	1	3	3	5	0	0	0	0	3.26515e+06	4.47504e+06	0	0	612	65.4301	5.17334
B8N6C8	Putative uncharacterized protein	9.57	1	1	1	2	0	0	0	0	1.22052e+06	0	0	1.22526e+06	94	10.7145	9.0415
B8NIP3	1,3-beta-glucanosyltransferase Bgt1	9.54	1	3	3	6	104531	142703	0	0	4.02791e+06	7.05395e+06	0	0	304	33.4334	4.89404
B8N1C0	Cysteine-rich secreted protein	9.47	1	2	2	6	0	0	0	0	4.43304e+06	6.77471e+06	4.95952e+06	6.39951e+06	338	35.9671	5.73193
B8NT61	Putative uncharacterized protein	9.45	1	2	2	11	129751	0	293421	0	2.15111e+07	1.87841e+07	653183	734855	275	29.7184	4.42432
B8NA21	Iron-sulfur cofactor synthesis protein (Isu1), putative	9.43	1	1	1	1	0	0	0	0	0	0	0	996577	159	16.7674	6.55127
B8NWS4	Putative uncharacterized protein	9.33	1	1	1	4	0	0	2.24802e+06	5.28125e+06	0	0	0	0	150	16.2467	5.89697
B8NJZ8	Putative uncharacterized protein	9.26	1	1	1	3	0	0	0	0	2.35977e+06	2.50348e+06	0	0	162	17.0043	5.19873
B8N066	GMC oxidoreductase, putative	9.24	1	3	3	9	0	0	0	0	4.94437e+06	6.04534e+06	0	0	628	67.6371	5.07178
B8NZ51	STF2-like protein	9.23	1	1	1	1	0	0	0	0	0	0	0	515118	130	14.4031	6.53662
B8NUX0	Exo-beta-1,3-glucanase, putative	9.15	1	5	5	12	2.00067e+06	3.35022e+06	0	0	0	0	0	0	787	82.8754	5.89697
B8NUQ4	Sorting nexin Snx3, putative	9.15	1	1	1	2	0	0	0	0	0	0	1.11461e+06	1.45257e+06	142	16.7445	8.19189
B8NUE0	Autophagic serine protease Alp2	9.09	1	4	4	8	118050	364328	0	0	4.7791e+06	5.04665e+06	0	0	495	52.3683	6.01123
B8NCW4	60S ribosomal protein L17	9.05	1	2	2	4	0	0	2.58867e+06	2.85218e+06	0	0	0	0	232	26.1582	11.5024
B8NEB7	Heat shock protein Hsp30/Hsp42, putative	9.04	1	1	1	2	0	0	0	0	0	0	939141	916551	166	18.9055	6.56592
B8NKW2	Solid-state culture expressed protein (Aos23), putative	8.91	1	3	3	5	0	0	0	0	2.73614e+06	2.89936e+06	0	0	550	57.0087	7.13721
B8NRR8	Putative uncharacterized protein	8.87	1	1	1	1	0	0	0	0	0	0	633255	0	124	13.5288	5.75732
B8N1R8	DNA damage response protein (Dap1), putative	8.82	1	1	1	2	0	0	0	0	0	0	1.18261e+06	1.67513e+06	170	18.5306	4.85596
B8N6Y8	Blue light-inducible protein Bli-3	8.8	1	2	2	4	0	0	0	0	1.37987e+06	0	1.01716e+06	1.06206e+06	216	23.1737	4.95752
B8NUZ4	Translation initiation factor SUI1, putative	8.77	1	1	1	2	0	0	0	284269	0	0	466232	0	114	13.0028	8.60205
B8N877	Putative uncharacterized protein	8.76	1	1	1	2	0	0	0	0	3.15214e+06	2.81809e+06	0	0	194	20.0779	6.12549
B8N4D7	Cytochrome b5, putative	8.76	1	1	1	1	0	0	0	0	0	0	444088	0	137	14.531	4.61475
B8N9U5	Proteasome subunit beta type	8.74	1	1	1	5	0	0	0	0	0	0	995556	1.12222e+06	206	22.4523	5.08447
B8N2U8	Putative uncharacterized protein	8.71	1	2	2	16	449945	397734	406862	297126	3.31808e+06	3.15916e+06	0	0	310	33.0361	5.30029
B8NB42	40S ribosomal protein S11	8.67	1	1	1	4	0	0	1.50313e+06	1.41026e+06	0	0	3.37902e+06	3.60916e+06	150	15.8074	10.7114
B8N7U9	Putative uncharacterized protein	8.57	1	1	1	6	0	0	0	0	2.80228e+06	2.85036e+06	3.26935e+06	4.05216e+06	175	18.8525	7.54736
B8MX31	Putative uncharacterized protein	8.54	1	2	2	2	0	0	0	199842	0	0	0	0	246	28.2624	5.52881
B8NSF1	60S ribosomal protein L23	8.44	1	1	1	5	0	0	7.24646e+06	6.27395e+06	0	0	0	0	154	16.9485	10.3306
B8NTB5	DUF636 domain protein	8.39	1	1	1	1	0	0	0	0	0	0	0	1.05978e+06	143	15.1216	8.11865
B8N521	Aldose 1-epimerase, putative	8.33	1	3	3	6	0	0	0	0	7.52989e+06	3.69789e+06	0	0	408	44.1629	4.85596
B8NS18	C2H2 finger domain protein, putative	8.24	1	1	1	1	0	0	328969	0	0	0	0	0	364	40.1804	7.88428
B8MWD6	Eukaryotic translation initiation factor 3 subunit F	8.12	1	2	2	2	0	0	0	0	1.72227e+06	1.63291e+06	0	0	345	37.1527	4.93213
B8NG25	Putative uncharacterized protein	8.11	1	1	1	1	0	0	0	0	0	0	885757	0	111	12.6773	7.06396
B8MZK5	Putative uncharacterized protein	8.03	1	1	1	3	0	0	0	423226	0	0	4.01175e+06	4.74093e+06	137	14.4262	8.85107
B8NRL4	FAD/FMN-containing isoamyl alcohol oxidase MreA	8.01	1	3	3	7	297235	319631	0	0	0	0	0	0	562	61.0116	5.09717
B8NSS6	Conserved lysine-rich protein, putative	7.99	1	3	3	4	0	0	0	0	1.79408e+06	2.90856e+06	0	0	538	57.1168	5.0083
B8NLU4	MFS quinate transporter, putative	7.98	1	1	1	1	0	0	0	0	0	0	0	0	539	58.6279	6.06201
B8N6J3	Phytanoyl-CoA dioxygenase family protein	7.96	1	2	2	2	0	0	0	0	1.90787e+06	1.40367e+06	0	0	314	34.5006	6.15088
B8NEY4	1,3-beta-glucanosyltransferase Gel1	7.93	1	3	3	9	226313	379450	0	0	4.31201e+06	4.37991e+06	0	0	454	48.2383	5.21143
B8NWG9	Amino acid transporter (Mtr), putative	7.92	1	1	1	1	0	0	0	0	0	0	0	0	467	50.249	7.35693
B8N499	Putative uncharacterized protein	7.91	1	1	1	2	0	0	0	0	0	0	2.40677e+06	2.67283e+06	139	15.1499	9.78857
B8NMD3	Probable arabinan endo-1,5-alpha-L-arabinosidase C	7.89	1	2	2	5	0	0	0	0	6.58139e+06	7.30236e+06	0	0	317	34.1682	5.22412
B8MYK9	IgE-binding protein	7.89	1	1	1	1	0	0	0	0	0	1.2968e+06	0	0	190	19.9868	6.50732
B8NIL7	ADP-ribosylation factor, putative	7.65	1	1	1	1	0	0	0	0	0	0	0	500304	183	20.9589	5.71924
B8N385	Transporter protein smf2	7.64	1	1	1	1	0	0	0	0	0	0	0	0	576	61.9445	7.00537
B8N656	Glutathione S-transferase, putative	7.62	1	2	2	3	0	0	0	0	0	0	598366	715918	223	25.4093	8.85107
B8N7F1	Ribosomal protein S23 (S12)	7.59	1	1	1	17	0	0	503255	287404	0	0	0	0	145	15.8408	10.3745
B8NUR2	60S ribosomal protein L21, putative	7.59	1	2	2	4	0	0	4.15771e+06	6.52251e+06	0	0	0	0	158	18.0327	10.1841
B8MW80	Sugar transporter, putative	7.53	1	1	1	1	343020	0	0	0	0	0	0	0	584	62.8411	8.49951
B8N5S6	Probable beta-glucosidase M	7.42	1	4	4	7	0	0	0	0	4.50434e+06	4.31564e+06	0	0	768	82.3776	4.99561
B8NQS3	Putative uncharacterized protein	7.41	1	2	2	7	0	0	0	0	0	0	2.38515e+07	2.5048e+07	270	29.85	5.68115
B8NUV4	Isoamyl alcohol oxidase	7.39	1	1	1	1	0	0	0	0	0	0	0	0	595	64.2594	6.45557
B8N9T8	Proteasome subunit beta type	7.39	1	1	1	1	0	0	0	0	0	0	777580	0	203	22.5987	6.80029
B8NDY4	Ribosomal protein L14	7.38	1	1	1	3	0	0	1.00055e+06	618883	0	0	0	0	149	17.0175	10.6968
B8MWG7	Putative uncharacterized protein	7.34	1	1	1	4	0	0	365433	281658	0	0	1.88216e+06	1.70235e+06	177	20.0077	9.08545
B8NA18	Cytochrome b-c1 complex subunit 7	7.32	1	1	1	4	0	0	1.56216e+06	1.45328e+06	0	0	1.68501e+06	1.80612e+06	123	14.3496	9.26123
B8NJV8	60S ribosomal protein L35	7.26	1	1	1	1	0	0	0	9.64598e+06	0	0	0	0	124	14.6163	11.0923
B8NL38	HHE domain protein	7.24	1	1	1	2	0	0	0	0	0	0	744511	705347	221	25.4668	6.81494
B8MVM1	Dyp-type peroxidase family protein	7.23	1	3	3	15	0	0	6152869	5.30936e+06	0	0	5.337e+06	6.37542e+06	498	55.6949	7.50342
B8NCX4	Fasciclin domain family protein	7.2	1	3	3	4	0	0	0	0	1.23849e+06	1.32348e+06	0	1.73899e+06	472	53.0652	4.95752
B8N003	Coactivator bridging factor 1 (Mbf1), putative	7.1	1	1	1	2	0	0	338679	661730	0	0	0	0	155	16.924	9.89111
B8NBK5	M protein, serotype 2.1, putative	7.04	1	1	1	1	0	0	0	0	0	0	0	0	639	70.0058	7.10791
B8NHN4	Sarcosine oxidase, putative	7.03	1	1	1	1	0	0	0	0	175561	0	0	0	427	46.5707	8.77783
B8NWI1	Pheromone processing carboxypeptidase (Sxa2), putative	7.02	1	3	3	6	0	0	0	0	4.67307e+06	4.99657e+06	0	0	513	57.7171	4.77979
B8NFQ0	KH domain RNA-binding protein	7	1	2	2	3	0	0	0	0	1.1722e+06	1.99888e+06	0	0	357	38.2853	5.75732
B8NCV0	Phthalate transporter, putative	6.98	1	1	1	1	0	0	0	0	0	0	0	0	401	44.4142	9.45166
B8MW63	Gamma-glutamyltranspeptidase	6.85	1	3	3	7	284879	221101	0	0	4.05399e+06	5.73697e+06	0	0	584	62.9264	5.17334
B8NH75	Ribosomal protein L34 protein, putative	6.84	1	1	1	1	0	0	2.36684e+06	0	0	0	0	0	117	13.3004	10.6821
B8NKS4	Disulfide isomerase (TigA), putative	6.83	1	2	2	4	76497.2	45670.4	0	0	1.27994e+06	0	0	0	366	39.8914	6.02393
B8NUS5	Putative uncharacterized protein	6.82	1	1	1	3	0	0	0	0	0	1.13135e+06	3.13488e+06	4.42402e+06	132	14.372	5.05908
B8N2I2	CFEM domain protein, putative	6.81	1	1	1	2	0	0	0	0	2.45647e+06	2.66606e+06	0	0	191	18.9359	5.04639
B8MXS2	Extracellular matrix protein, putative	6.8	1	1	1	7	473343	778816	2.12165e+06	996006	0	0	0	0	206	22.3169	5.36377
B8N513	40S ribosomal protein S0	6.69	1	2	2	5	284605	0	0	0	4.92036e+06	5.18849e+06	0	0	299	32.2122	4.90674
B8MZH2	40S ribosomal protein S5, putative	6.54	1	2	2	5	0	0	2.38342e+06	992534	0	0	0	0	214	23.8515	9.21729
B8NTW4	Putative uncharacterized protein	6.52	1	1	1	1	0	0	0	0	0	0	0	713935	184	20.8455	5.2749
B8NVS1	Cytochrome P450, putative	6.46	1	1	1	1	0	46927.4	0	0	0	0	0	0	294	33.4053	8.6167
B8NIL3	Ribosomal protein	6.45	1	1	1	1	0	0	0	433341	0	0	0	0	217	24.2072	9.83252
B8N240	40S ribosomal protein S10b	6.44	1	1	1	2	0	0	1.67242e+06	1.79017e+06	0	0	0	0	202	23.2999	9.74463
B8NV24	Cytochrome c oxidase subunit 6A, mitochondrial	6.43	1	1	1	1	0	0	0	0	0	0	0	1.99351e+06	140	16.6964	9.08545
B8NCH3	Adenosine deaminase family protein	6.41	1	5	5	10	690340	528378	0	0	2.26641e+06	2.37709e+06	0	0	577	64.9708	5.38916
B8N4W4	Short-chain dehydrogenase, putative	6.4	1	1	1	1	0	0	0	0	792421	0	0	0	250	26.7667	7.95752
B8MZU5	Putative uncharacterized protein	6.34	1	2	2	4	0	0	0	0	2.9128e+06	3.36304e+06	0	0	473	50.6092	5.22412
B8NLK5	Serine carboxypeptidase, putative	6.2	1	3	3	9	0	0	0	0	2.02612e+07	1.93834e+07	2.14479e+06	0	532	59.5491	4.93213
B8NXS1	Putative uncharacterized protein	6.17	1	2	2	3	0	0	0	0	2.95102e+06	3.54239e+06	0	0	632	64.1501	4.66553
B8N2H3	Enolase/allergen Asp F 22	6.16	1	2	2	6	256995	505356	0	0	4.62926e+06	4.34351e+06	0	0	438	47.3774	5.66846
B8NB87	Mitochondrial Hsp70 chaperone (Ssc70), putative	6.15	1	3	3	10	66543.8	97316.4	70713.4	0	1.3176e+06	1.50111e+06	0	0	667	72.4238	5.8335
B8NFC1	Phosphatidylserine decarboxylase, putative	6.11	1	2	2	5	130597	0	575088	962232	0	0	6.86832e+06	9.79932e+06	458	51.5936	6.75635
B8N4R6	Putative uncharacterized protein	6.05	1	1	1	2	0	0	0	0	2.08196e+06	2.81582e+06	0	0	215	23.128	4.94482
B8NIQ9	Phosphoglycerate kinase	6	1	2	2	5	275467	890615	0	0	3.03542e+06	3.76789e+06	0	0	417	44.3417	7.94287
B8NNH5	60S acidic ribosomal protein P1	5.98	1	1	1	2	0	0	0	0	0	0	1.68847e+06	1.97716e+06	234	24.8885	7.43018
B8N8I5	Glucan 1,3-beta-glucosidase, putative	5.91	1	2	2	2	0	299510	0	0	0	0	0	0	406	46.4542	4.81787
B8NPW4	Curved DNA-binding protein (42 kDa protein)	5.9	1	2	2	2	104208	0	0	0	0	0	0	0	407	43.8733	7.98682
B8NQD9	Multicopper oxidase, putative	5.88	1	1	1	1	75098.1	0	0	0	0	0	0	0	153	17.1707	6.3667
B8N0I5	Cell wall glycosyl hydrolase Dfg5, putative	5.88	1	2	2	5	420341	739790	0	0	0	0	0	0	510	56.1404	4.84326
B8NZ32	NADH-ubiquinone oxidoreductase 21 kDa subunit, putative	5.82	1	1	1	1	0	0	0	0	0	0	0	812623	189	20.9596	8.93896
B8NYZ9	60S ribosomal protein L13	5.75	1	1	1	1	0	0	0	689339	0	0	0	0	226	25.6621	10.6675
B8N054	Eukaryotic translation initiation factor 4, putative	5.69	1	2	2	6	191735	213165	214192	192278	0	0	0	0	439	49.3535	6.39209
B8MX37	Glutamate-1-semialdehyde 2,1-aminomutase, putative	5.62	1	1	1	1	0	0	0	0	0	0	0	0	463	49.9653	6.31592
B8N5B0	Molecular chaperone Hsp70	5.62	1	3	3	11	181447	514357	191084	126510	3.24547e+06	2.41414e+06	0	0	641	69.6626	5.21143
B8N0W2	Aspartate aminotransferase	5.59	1	2	2	2	41896.3	0	0	128557	0	0	0	0	429	47.1952	8.85107
B8NWI0	NmrA-like family protein	5.59	1	1	1	1	0	0	0	0	656364	0	0	0	304	34.0095	7.95752
B8N841	ATP citrate lyase subunit (Acl), putatibe	5.58	1	2	2	2	127837	0	0	0	0	0	0	0	484	52.7316	6.41748
B8NYC3	Glutathione S-transferase family protein, putative	5.56	1	1	1	1	0	0	0	0	2.91129e+06	0	0	0	252	28.8158	5.84619
B8NVY7	Putative uncharacterized protein	5.56	1	1	1	1	73329.1	0	0	0	0	0	0	0	270	30.8397	5.0083
B8NJ90	Glycerophosphoryl diester phosphodiesterase family protein	5.54	1	2	2	2	0	0	0	0	3.05167e+06	0	0	0	415	45.6775	5.5542
B8NSP2	Putative uncharacterized protein	5.54	1	1	1	2	0	0	0	0	3.2653e+06	3.56918e+06	0	0	289	31.4897	4.93213
B8N3I0	FG-GAP repeat protein, putative	5.52	1	1	1	1	0	0	0	0	1.01081e+06	0	0	0	308	33.9627	5.26221
B8MX58	Electron transfer flavoprotein alpha subunit, putative	5.48	1	1	1	2	0	0	0	0	1.62098e+06	1.53562e+06	0	0	347	36.0771	5.99854
B8NLE4	Putative uncharacterized protein	5.42	1	1	1	5	110578	277809	0	0	0	2.85287e+06	0	0	240	25.2842	4.41162
B8N7S7	Probable endo-1,3(4)-beta-glucanase AFLA_105200	5.4	1	3	3	6	1.16034e+06	833892	0	0	0	0	0	0	667	68.3903	4.31006
B8NQS6	Esterase, putative	5.38	1	1	1	2	0	0	0	0	2.55677e+06	2.79942e+06	0	0	260	27.9943	8.80713
B8NWR5	Lipase 8, putative	5.37	1	2	2	2	162165	0	0	0	921492	0	0	0	428	45.6377	4.27197
B8N238	HIT domain protein	5.37	1	1	1	1	0	0	0	0	0	0	2.32169e+06	0	149	16.3886	7.56201
B8NMC7	Hsp90 binding co-chaperone (Sba1), putative	5.35	1	1	1	1	0	0	0	0	1.87167e+06	0	0	0	243	27.2399	8.06006
B8ND52	Actin Act1	5.33	2	1	1	2	0	0	0	0	1.58424e+06	1.64526e+06	0	0	375	41.6129	5.69385
B8MYA2	6-phosphogluconolactonase, putative	5.26	1	1	1	4	0	0	293825	292896	2.43971e+06	2.93535e+06	0	0	266	29.0129	5.77002
B8NLC2	Alpha,alpha-trehalose glucohydrolase TreA/Ath1	5.21	1	4	4	8	0	0	0	0	7.93408e+06	8.43942e+06	0	0	1074	117.571	4.94482
B8NVI7	Aspergillopepsin, putative	5.17	1	1	1	2	1.15709e+06	1.30729e+06	0	0	0	0	0	0	271	28.3929	4.58936
B8NVX6	Muramidase, putative	5.11	1	1	1	2	0	0	0	0	5.01252e+06	5.5072e+06	0	0	176	19.1053	5.8208
B8N4J4	MOSC domain protein	5.1	1	1	1	1	0	0	0	16888.7	0	0	0	0	353	39.5175	6.26514
B8NXD7	F5/8 type C domain protein	5.08	1	2	2	2	599796	410958	0	0	0	0	0	0	512	54.8918	5.0083
B8NQH4	Putative uncharacterized protein	5	1	1	1	1	0	0	0	0	0	0	0	0	360	38.6497	9.42236
B8N2R7	UDP-galactose 4-epimerase, putative	5	1	1	1	2	0	0	0	0	820549	1.11679e+06	0	0	280	30.5711	5.70654
B8N327	GPI anchored protein, putative	4.95	1	3	3	29	703718	1.08691e+06	8.04799e+06	1.0816e+07	5.11982e+06	4.72148e+06	1.36176e+07	1.64879e+07	930	99.5626	5.60498
B8NHW4	Putative uncharacterized protein	4.9	1	1	1	1	0	0	0	0	1.7816e+07	0	0	0	143	15.6735	3.87842
B8NE15	Chaperone binding protein, putative	4.86	1	1	1	1	0	0	0	0	6566754	0	0	0	535	58.5587	6.7417
B8NPF9	Protein disulfide isomerase Pdi1, putative	4.85	1	2	2	4	0	0	0	0	2.05388e+06	2.26776e+06	0	0	515	56.3633	4.67822
B8NLG2	ATP synthase subunit E, putative	4.76	1	1	1	3	0	0	255449	0	1.38356e+06	1.633e+06	0	0	231	26.0288	5.66846
B8N649	Alpha/beta fold family hydrolase, putative	4.71	1	1	1	2	0	0	209484	0	0	0	0	0	276	31.2435	6.46826
B8N8P6	Dipeptidase, putative	4.7	1	2	2	4	0	0	0	0	6.84783e+06	6.7353e+06	0	0	404	44.2592	5.79541
B8NR82	Oxidoreductase, short-chain dehydrogenase/reductase family	4.69	1	1	1	1	0	0	0	0	699084	0	0	0	277	29.6399	5.49072
B8N4I0	6-phosphogluconate dehydrogenase, decarboxylating	4.68	1	2	2	4	85518.5	0	0	0	1.5985e+06	1.51002e+06	0	0	491	54.1823	6.18896
B8N7M5	Class V chitinase ChiB1	4.63	2	2	2	4	0	0	0	0	2.49353e+06	3.66929e+06	0	0	432	48.4139	6.69775
B8N0Z8	Glycerol dehydrogenase (GldB), putative	4.62	1	1	1	1	0	0	0	0	0	0	0	0	325	36.9088	6.37939
B8NFZ6	Endo-arabinase, putative	4.62	1	1	1	2	68168.4	0	0	0	0	0	0	0	325	35.144	4.93213
B8N3B1	Carbonic anhydrase	4.59	1	1	1	1	0	0	0	0	0	0	0	402754	283	31.1523	8.26514
B8MWQ7	Esterase, putative	4.53	1	1	1	1	0	0	0	0	2.91984e+06	0	0	0	287	31.5656	6.53662
B8NFJ8	Putative uncharacterized protein	4.46	1	1	1	2	0	0	0	0	1.72227e+06	1.36906e+06	0	0	224	24.5447	5.13525
B8NGN3	Mitochondrial co-chaperone GrpE, putative	4.45	1	1	1	2	0	0	353388	100619	0	0	0	0	247	28.0734	8.68994
B8ND83	Putative uncharacterized protein	4.44	1	1	1	1	0	0	0	0	5.22475e+06	0	0	0	225	24.774	5.50342
B8NCT6	60S ribosomal protein L7	4.38	1	1	1	3	0	113492	2.82345e+06	4.03442e+06	0	0	0	0	251	29.0007	9.94971
B8NNE3	Neutral/alkaline nonlysosomal ceramidase, putative	4.22	1	2	2	3	0	0	0	0	2.19551e+06	2.54815e+06	0	0	758	82.9302	5.79541
B8N0S9	Alpha-amylase, putative	4.21	1	2	2	4	0	64537.1	0	0	3.75274e+06	3.12395e+06	0	0	499	54.7684	4.80518
B8NTU8	Putative uncharacterized protein	4.18	1	1	1	1	0	0	0	0	3.31478e+06	0	0	0	287	32.3439	5.47803
B8NRV3	40S ribosomal protein S3, putative	4.14	1	1	1	7	324808	164744	1.52288e+06	761551	2.003e+06	1.95884e+06	0	0	266	29.2122	9.11475
B8NSI7	Putative uncharacterized protein	4.04	1	1	1	2	128963	0	0	0	0	0	0	0	842	91.7485	9.49561
B8N2L9	Proteasome subunit alpha type	4.03	1	1	1	2	0	0	0	0	1.18287e+06	1.42562e+06	0	0	298	31.7	5.2749
B8MYQ2	Major allergen Asp F2	4.03	1	1	1	2	0	0	0	0	2.35149e+06	3.43486e+06	0	0	273	29.5641	4.65283
B8NMB1	Putative uncharacterized protein	4.02	1	1	1	1	0	0	0	0	0	0	0	0	523	59.1719	7.56201
B8NSP1	Dienelactone hydrolase family protein	3.98	1	1	1	2	0	0	0	0	3.03198e+06	3.18832e+06	0	0	251	27.6909	6.68311
B8NFC2	GILT family thiol reductase, putative	3.97	1	1	1	1	0	0	0	0	0	1.0247e+06	0	0	252	28.3925	5.0083
B8N794	Aldehyde reductase (AKR1), putative	3.9	1	1	1	1	179179	0	0	0	0	0	0	0	308	34.5237	7.1665
B8NSF7	Pseudouridylate synthase family protein	3.89	1	1	1	2	0	0	0	0	1.1004e+07	0	784897	0	488	54.8285	8.76318
B8NJH3	O-methyltransferase, putative	3.88	1	1	1	2	0	0	0	0	1.24056e+06	1.28411e+06	0	0	387	43.2939	5.37646
B8N8Y6	3-hydroxyisobutyrate dehydrogenase	3.86	1	1	1	2	0	0	0	0	2.15838e+06	2.49168e+06	0	0	363	39.293	8.52881
B8NQL4	Molecular chaperone and allergen Mod-E/Hsp90/Hsp1	3.86	1	3	3	4	282646	189407	0	0	0	0	0	0	699	79.5828	5.03369
B8NRW8	C6 transcription factor, putative	3.84	1	1	1	1	363222	0	0	0	0	0	0	0	1015	111.959	7.07861
B8N1E9	60S ribosomal protein P0	3.83	1	1	1	3	76937.2	0	0	0	2.25355e+06	2.29053e+06	0	0	313	33.4202	4.95752
B8NFA2	Putative uncharacterized protein	3.83	1	1	1	1	0	0	2.20367e+06	0	0	0	0	0	313	36.0109	6.66846
B8N4T3	Spermidine synthase	3.82	1	1	1	2	68509.8	96467.3	0	0	0	0	0	0	340	38.7014	6.75635
B8NCD1	Cell wall associated protein, putative	3.81	1	2	2	4	192049	324652	0	0	0	0	0	0	657	75.2274	7.73779
B8NUC3	Putative uncharacterized protein	3.78	1	1	1	2	0	0	2.59483e+06	1.75199e+06	0	0	0	0	344	38.5881	7.07861
B8NMI4	Putative uncharacterized protein	3.74	1	1	1	1	0	0	0	0	0	2.06542e+08	0	0	749	82.9252	7.89893
B8NAP1	Cytochrome P450, putative	3.7	1	1	1	1	0	0	394334	0	0	0	0	0	433	48.6377	6.90283
B8N743	Palmitoyl-protein thioesterase	3.67	1	1	1	1	0	0	0	0	1.57467e+06	0	0	0	327	36.5283	4.93213
B8N690	G protein complex alpha subunit GpaB	3.66	1	1	1	3	0	0	0	0	0	0	3.59318e+07	2.68355e+06	355	40.8707	7.44482
B8N8C8	Putative uncharacterized protein	3.66	1	1	1	1	0	0	0	0	0	4.05992e+06	0	0	574	63.303	6.53662
B8N8C6	F-actin capping protein alpha subunit, putative	3.66	1	1	1	1	0	0	0	0	430270	0	0	0	273	29.9581	5.14795
B8NSI8	UV excision repair protein (RadW), putative	3.64	1	1	1	2	0	0	0	0	1.48435e+06	1.99777e+06	0	0	439	47.0665	4.79248
B8NUM6	Proteasome regulatory particle subunit (RpnE), putative	3.61	1	2	2	4	92852.3	121412	0	0	0	0	0	0	498	57.4852	7.75244
B8N917	AMP dependent CoA ligase, putative	3.61	1	1	1	1	0	0	640765	0	0	0	0	0	582	65.2584	6.41748
B8NB23	Mannitol-1-phosphate dehydrogenase	3.58	1	1	1	1	0	0	0	0	1.93245e+06	0	0	0	391	43.4533	5.70654
B8NJC1	Extracellular lipase, putative	3.53	1	1	1	1	0	0	0	0	1.42786e+06	0	0	0	425	46.15	5.69385
B8NJS3	Alpha-1,2-mannosidase family protein, putative	3.5	1	2	2	2	113523	1.05986e+06	0	0	0	0	0	0	800	88.511	5.43994
B8NWD6	Amidase, putative	3.5	1	1	1	2	0	0	0	0	1.57062e+06	1.78458e+06	0	0	371	40.1106	5.80811
B8N4P0	Probable carboxypeptidase AFLA_037450	3.49	1	1	1	1	0	0	0	0	2.69956e+06	0	0	0	430	45.782	5.05908
B8NQM0	Glycosyl hydrolase, putative	3.48	1	1	1	1	322390	0	0	0	0	0	0	0	374	40.7874	4.60205
B8NT05	G-protein complex beta subunit CpcB	3.48	1	1	1	1	70254.5	0	0	0	0	0	0	0	316	34.9954	6.68311
B8NWD3	Alpha-1,2-mannosidase family protein	3.47	1	2	2	5	74164.4	107147	0	0	263067	2.22766e+06	0	0	779	85.1903	4.99561
B8NGV7	Putative uncharacterized protein	3.37	1	1	1	2	0	0	1.13608e+06	0	0	3.38292e+07	0	0	356	40.851	9.30518
B8NSZ1	Tubulin beta subunit	3.36	2	1	1	1	0	0	0	0	1.74226e+06	0	0	0	447	49.7819	4.93213
B8N6T4	C-3 sterol dehydrogenase/C-4 decarboxylase	3.34	1	1	1	1	0	0	0	0	0	3.1905e+06	0	0	479	53.427	7.10791
B8NG94	BAR domain protein	3.28	1	1	1	1	0	0	0	0	1.20559e+06	0	0	0	305	33.5331	5.18604
B8N031	Inorganic diphosphatase, putative	3.27	1	1	1	1	0	0	0	0	1.47936e+06	0	0	0	398	43.5963	7.48877
B8NSU3	Putative uncharacterized protein	3.23	1	2	2	4	481430	459277	0	0	0	0	0	0	899	99.9812	8.49951
B8N050	Alpha-mannosidase	3.22	1	3	3	4	49209.2	0	0	0	0	0	1.86903e+06	1.76142e+06	1087	123.437	6.80029
B8N9G4	Mitochondrial peroxiredoxin Prx1, putative	3.21	1	1	1	3	0	0	0	0	2.43974e+06	2.80596e+06	852914	0	343	37.9405	7.62061
B8N038	Aspartyl aminopeptidase	3.21	1	1	1	2	0	0	0	0	0	0	1.0597e+06	858045	498	53.9586	6.3667
B8NL30	Putative uncharacterized protein	3.2	1	1	1	1	58907.1	0	0	0	0	0	0	0	406	44.9837	5.07178
B8NA08	Outer mitochondrial membrane protein porin	3.18	1	1	1	2	0	0	0	0	3.08483e+06	3.88718e+06	0	0	346	37.0413	9.67139
B8N277	Putative uncharacterized protein	3.18	1	1	1	2	0	0	0	0	0	0	1.54399e+06	1.87631e+06	409	44.0916	8.51416
B8NSE2	Nucleosome assembly protein Nap1, putative	3.17	1	1	1	2	0	0	0	0	1.51517e+06	0	0	0	410	46.2864	4.57666
B8NR26	Transesterase (LovD), putative	3.15	1	1	1	1	0	0	0	0	1.10075e+06	0	0	0	413	45.4614	4.93213
B8NYX1	Leucine aminopeptidase 1	3.1	1	1	1	2	0	0	0	0	3.92804e+06	4.33381e+06	0	0	387	43.1205	6.20166
B8N9N9	Putative uncharacterized protein	3.09	1	1	1	1	0	0	0	0	0	0	8.46739e+07	0	453	50.5676	7.37158
B8NZ22	Proteasome regulatory particle subunit Rpt6, putative	3.08	3	1	1	1	0	0	0	0	0	0	0	0	389	43.3899	7.89893
B8NXN6	Alpha-1,2-mannosidase, putative subfamily	3.04	1	2	2	4	200502	263920	0	0	0	0	0	0	691	77.045	5.16064
B8N479	Glucan endo-1,3-alpha-glucosidase agn1, putative	3.04	1	1	1	1	0	0	0	0	2.14253e+06	0	0	0	626	68.0648	6.17627
B8NFJ1	Glutaminyl-peptide cyclotransferase, putative	3.03	1	1	1	1	137391	0	0	0	0	0	0	0	363	40.0033	5.04639
B8N6A6	60S ribosomal protein L5, putative	3	1	1	1	4	606038	257076	0	262497	0	0	0	0	300	34.5926	8.45557
B8N9V1	Cobalamin-independent methionine synthase MetH/D	2.97	1	2	2	4	196366	388903	0	302780	0	0	0	0	774	87.1096	6.94678
B8N6Z3	Putative uncharacterized protein	2.96	1	1	1	1	0	0	0	0	1.45801e+06	0	0	0	405	42.2121	5.19873
B8N8E7	Glucose-methanol-choline (Gmc) oxidoreductase, putative	2.96	1	1	1	2	200710	340911	0	0	0	0	0	0	608	66.3935	5.78271
B8NL85	Pyruvate dehydrogenase E1 beta subunit PdbA, putative	2.93	1	1	1	1	0	0	0	0	937955	0	0	0	376	40.3769	7.23975
B8N1D2	Putative uncharacterized protein	2.91	1	1	1	2	0	0	0	0	3.83049e+06	3.65719e+06	0	0	309	33.7079	5.03369
B8NBK0	Antigenic mitochondrial protein HSP60, putative	2.89	1	1	1	3	0	0	113605	425919	0	2.89158e+06	0	0	588	62.1756	5.85889
B8NCL9	Esterase, putative	2.88	1	1	1	4	3.82878e+07	0	1.80745e+06	1.97146e+06	0	0	2.279e+07	0	278	30.5977	5.8335
B8N0B8	Alpha-1,3-glucanase/mutanase, putative	2.86	1	1	1	3	0	21252.6	0	0	6.33349e+06	6.00916e+06	0	0	489	53.193	5.07178
B8NQH0	CRAL/TRIO domain protein	2.86	1	1	1	1	0	0	0	0	0	1.10786e+06	0	0	455	49.4298	4.79248
B8NC58	Extracellular metalloproteinase mep	2.83	1	1	1	2	0	0	0	0	3.41026e+06	3.39739e+06	0	0	635	69.2588	5.2749
B8NWM6	Glyoxylate/hydroxypyruvate reductase, putative	2.8	1	1	1	1	151019	0	0	0	0	0	0	0	393	43.1462	7.88428
B8NEC1	Ketol-acid reductoisomerase	2.75	1	1	1	4	71226.2	56160.5	0	0	1.42324e+06	998545	0	0	400	44.3948	8.70459
B8N6U8	Mitochondrial processing peptidase beta subunit, putative	2.71	1	1	1	2	0	0	0	0	1.65438e+06	1.5027e+06	0	0	479	53.138	5.73193
B8N9B3	DEAD/DEAH box helicase, putative	2.71	1	1	1	1	0	0	590042	0	0	0	0	0	665	74.352	8.76318
B8NBH5	Cytochrome P450, putative	2.63	1	1	1	1	0	1.48456e+06	0	0	0	0	0	0	494	57.1329	7.07861
B8NAJ8	Tripeptidyl-peptidase (TppA), putative	2.58	1	1	1	4	224445	0	0	0	3.46758e+06	3.87264e+06	0	0	466	50.6691	5.61768
B8NIW4	GTP-binding protein YchF	2.54	1	1	1	1	41282.6	0	0	0	0	0	0	0	394	43.552	7.76709
B8NRD5	Citrate synthase	2.53	1	1	1	4	132320	0	0	0	1.56376e+06	1.47026e+06	0	0	474	51.995	8.27979
B8NET1	Esterase, putative	2.5	1	1	1	1	0	0	0	0	0	0	0	0	881	96.8891	6.40479
B8N1R9	Meiotic sister chromatid recombination protein Ish1/Msc1, putative	2.5	1	1	1	2	0	314160	0	0	1.03607e+06	0	0	0	520	57.371	8.89502
B8NVT9	Phytase, putative	2.47	2	1	1	1	194149	0	0	0	0	0	0	0	527	57.2448	5.0083
B8NIT1	Adenosylhomocysteinase	2.45	1	1	1	2	40418.9	58734	0	0	0	0	0	0	449	48.8999	6.21436
B8N747	Extracellular phytase, putative	2.45	1	1	1	2	0	0	0	0	0	0	0	0	652	72.5779	5.23682
B8MWJ5	Probable alpha-galactosidase A	2.43	1	1	1	2	623725	468965	0	0	0	0	0	0	534	58.6895	4.71631
B8MZU8	BTB domain transcription factor, putative	2.4	1	1	1	2	125352	278091	0	0	0	0	0	0	583	65.3207	5.49072
B8N0Y3	Iron superoxide dismutase A, putative	2.39	1	1	1	2	0	0	0	0	0	0	1.93789e+06	1.78652e+06	837	93.0768	9.48096
B8NQF4	Putative uncharacterized protein	2.37	1	1	1	3	202935	0	2.85179e+06	3.86999e+06	0	0	0	0	337	36.6471	8.39697
B8N225	NADH-ubiquinone oxidoreductase 39 kDa subunit, putative	2.36	1	1	1	1	36138.6	0	0	0	0	0	0	0	381	43.4323	7.44482
B8NKG1	Fumarate hydratase, putative	2.35	1	1	1	1	0	0	0	0	1.87874e+06	0	0	0	554	59.6455	8.47021
B8NAT6	Dihydrolipoyl dehydrogenase	2.34	1	1	1	2	155272	0	0	0	0	0	597646	0	512	54.5805	7.78174
B8N970	Probable dipeptidyl peptidase 4	2.33	1	1	1	5	82243.8	17785.9	0	0	3.81136e+06	3.67988e+06	0	0	771	86.8212	5.12256
B8NJH8	DUF255 domain protein	2.29	1	1	1	2	0	0	0	0	51386811	0	2.18466e+06	0	787	87.646	5.63037
B8NZ05	Succinyl-CoA synthetase beta subunit, putative	2.24	1	1	1	1	0	0	0	0	1.45417e+06	0	0	0	491	53.156	5.73193
B8NJB2	Neutral protease 2 homolog AFLA_065450	2.23	1	1	1	6	0	0	0	0	4.56015e+06	4.05866e+06	9.6993e+06	9.89261e+06	404	42.7963	5.36377
B8NU40	Putative uncharacterized protein	2.17	1	1	1	3	0	1.46102e+06	0	0	1.49218e+07	0	0	0	322	35.9555	7.35693
B8NYN2	Carboxypeptidase S1, putative	2.17	1	1	1	2	0	0	0	0	1.89183e+06	2.42625e+06	0	0	552	60.7585	4.89404
B8NU07	NADH-cytochrome B5 reductase, putative	2.11	1	1	1	1	0	300125	0	0	0	0	0	0	617	70.7388	8.23584
B8NQR5	Extracellular serine carboxypeptidase, putative	2.09	1	1	1	2	0	0	0	0	1.78255e+06	2.12067e+06	0	0	573	63.7304	4.93213
B8NKD4	Putative uncharacterized protein	2.06	1	1	1	2	0	0	0	0	1.18608e+06	974476	0	0	533	58.4151	4.77979
B8N5U5	Glutamate carboxypeptidase, putative	2.05	1	1	1	1	124552	0	0	0	0	0	0	0	682	73.2572	4.97021
B8NMN2	Eukaryotic translation initiation factor 3 subunit, putative	1.95	1	1	1	1	0	0	510045	0	0	0	0	0	1130	129.632	6.69775
B8N3Q2	Proteasome component Prs2, putative	1.95	1	1	1	1	0	0	216200	0	0	0	0	0	666	74.3965	6.68311
B8N211	Mitochondrial aconitate hydratase, putative	1.91	1	1	1	1	0	0	0	0	0	0	0	0	785	85.5434	6.93213
B8NLP8	Alkaline phosphatase	1.65	1	1	1	1	0	0	0	0	0	895248	0	0	606	66.5909	5.41455
B8N0T8	Putative uncharacterized protein	1.58	1	1	1	1	0	0	0	0	1.04111e+06	0	0	0	634	65.7302	6.20166
B8NYQ1	Hsp70 chaperone (HscA), putative	1.58	1	1	1	1	0	0	0	0	1.45949e+06	0	0	0	886	96.4904	8.35303
B8N6V7	Probable beta-galactosidase A	1.49	1	1	1	1	0	61151.4	0	0	0	0	0	0	1005	109.802	5.5542
B8NNP3	1,3-beta-glucanosyltransferase, putative	1.47	1	1	1	1	0	0	0	0	0	1.16244e+06	0	0	544	58.6467	4.85596
B8N4P4	DNA-directed RNA polymerase	1.32	1	1	1	1	0	0	3.026e+06	0	0	0	0	0	1673	185.396	6.7417
B8MYQ8	Putative uncharacterized protein	1.3	1	1	1	2	0	0	0	0	0	0	32408523	0	538	61.4778	9.59814
B8NDX6	Catalase	1.2	1	1	1	2	384750	447843	0	0	0	0	0	0	747	83.8075	6.59521
B8NQ54	Nonribosomal peptide synthase, putative	1.2	1	2	2	3	0	0	0	0	0	0	0	0	5011	553.891	6.50732
B8N8Y7	Cell morphogenesis protein (PAG1), putative	1.18	1	1	1	1	0	0	0	0	0	0	9.91239e+06	0	1946	218.844	6.58057
B8NQZ2	NACHT domain protein	1.15	1	2	2	2	22887.6	72081.2	0	0	0	0	0	0	2001	224.614	6.0874
B8NGN7	Translation elongation factor EF-2 subunit, putative	1.06	1	1	1	2	229329	735798	0	0	0	0	0	0	849	94.1677	6.75635
B8N669	Beta-galactosidase, putative	0.93	1	1	1	1	0	0	0	0	1.53338e+06	0	0	0	1071	120.929	4.83057
B8MYG2	DNA-directed RNA polymerase	0.9	1	1	1	2	0	0	0	0	3.13281e+07	0	0	0	1218	136.443	8.82178
B8NFE8	Polyketide synthase, putative	0.67	1	1	1	1	0	69625.2	0	0	0	0	0	0	2553	276.361	5.68115
B8NIW2	Putative uncharacterized protein	0.67	1	1	1	1	0	0	0	0	2.64175e+06	0	0	0	1498	167.643	6.93213
