# Supplementary material for: Dataset for the spore surface proteome and hydrophobin A/RodA proteoforms of A.flavus
Source: Data Brief. 2019 Mar 15;23:103817. doi: 10.1016/j.dib.2019.103817 (PMC6660596; doi:10.1016/j.dib.2019.103817)
Supplement: Multimedia compenent 4 — List of conidial surface protein identified from CI 1698. [file mmc4.xlsx]

## Sheet: CI 1698
Accession	Description	ΣCoverage	Σ# Peptides	Σ# PSMs	CI1698_ Band1 Inj1: Area	CI1698_ Band1 Inj2: Area	CI1698_ Band2 Inj1: Area	CI1698_ Band2 Inj2: Area	CI1698 Band1_Inj1: Area	CI1698 Band1_Inj2: Area	CI1698 Band2_Inj1: Area	CI1698 Band2_Inj2: Area	# AAs	MW [kDa]	calc. pI
B8NQ50	Putative uncharacterized protein	66.12	7	138	2.90398e+06	3.34614e+06	2.06255e+08	1.33337e+08	1.27114e+09	1.06967e+09	1.41991e+08	1.28367e+08	121	12.9575	8.03076
B8NLE2	Mycelial catalase Cat1	29.38	16	117	8.2551e+06	4.68357e+06	0	0	9.33815e+06	8.52352e+06	4.98397e+07	4.75516e+07	725	79.79	5.56689
B8NU30	Class V chitinase, putative	19.49	10	117	2.37337e+07	1.59334e+07	955854	769557	0	0	2.77567e+06	2.36774e+06	431	47.2389	5.42725
B8N4Q3	Histone H4	52.43	7	84	632843	610561	6.01482e+07	6.79323e+07	1.51606e+07	1.34458e+07	1.12241e+06	0	103	11.3494	11.356
B8NWC9	ATP synthase subunit beta	35.59	15	72	5.21577e+06	2.12199e+06	672589	1.06056e+06	739867	696807	1.20672e+07	1.26463e+07	517	55.3689	5.30029
B8NRX2	Probable beta-glucosidase A	26.6	16	68	4.82986e+06	4.04171e+06	0	0	718391	566259	1.02399e+07	9.48377e+06	861	93.3568	4.97021
B8MXV3	Beta-hexosaminidase	16.67	9	66	1.30079e+07	1.55034e+07	2.03704e+06	1.52003e+06	1.92783e+07	1.59234e+07	9.21472e+06	8.45621e+06	600	67.499	5.021
B8N151	Probable glucan 1,3-beta-glucosidase A	33.09	10	58	2.17582e+07	2.77941e+07	1.02946e+07	8.0527e+06	1.43688e+06	1.11541e+06	6.8339e+06	5.83795e+06	405	44.3445	4.729
B8NT61	Putative uncharacterized protein	27.27	6	56	0	0	939485	1.0671e+06	1.17534e+07	1.60301e+07	8.66594e+07	6.32921e+07	275	29.7184	4.42432
B8NVA9	Histone H2B	31.91	5	55	1.8283e+06	492199	6.02063e+07	6.59911e+07	2.69724e+07	2.55204e+07	4.60886e+06	4.01343e+06	141	14.9631	10.1255
B8MW15	Putative uncharacterized protein	36.36	5	54	0	0	0	0	3.33194e+07	3.29543e+07	3.66003e+06	3.63775e+06	165	18.141	6.27783
B8N3P1	Aspartic endopeptidase Pep2	33.5	8	53	3.97755e+06	2.72395e+06	2.3372e+06	0	4.78888e+06	3.97381e+06	6.66741e+07	6.62359e+07	397	43.1087	4.94482
B8NU09	Class III chitinase, putative	15.33	6	53	1.71937e+06	1.67331e+06	0	0	1.37725e+06	0	2.22701e+07	1.80055e+07	450	47.1297	6.85889
B8NK00	Putative uncharacterized protein	30.05	4	50	0	0	4.97493e+06	1.14318e+07	8.26187e+07	7.07732e+07	8.01982e+07	7.42877e+07	193	20.4132	5.14795
B8NHT3	Putative uncharacterized protein	20.97	2	50	0	0	0	0	2.90918e+08	2.33676e+08	1.61434e+07	1.04062e+07	124	13.5216	5.35107
B8NQF5	Thioredoxin reductase, putative	22.14	8	46	4.59965e+06	4.89482e+06	224941	36080.6	5.85401e+06	4.29613e+06	4.86964e+07	4.40424e+07	384	42.3831	5.52881
B8NCW0	Exo-beta-1,3-glucanase Exg0	8.21	6	44	6.57322e+06	6.01953e+06	0	0	0	0	2.3097e+06	3.03695e+06	950	101.167	5.03369
B8MX84	Malate dehydrogenase, NAD-dependent	41.97	11	42	813057	668102	0	501387	1.41991e+06	1.65607e+06	1.50409e+07	1.27686e+07	417	44.4884	8.79248
B8ND04	Malate dehydrogenase, NAD-dependent	54.08	10	35	637884	711362	0	0	1.30699e+06	1.04307e+06	8.06157e+06	8.25624e+06	331	34.6576	6.80029
B8NVA8	Histone H2A	33.83	6	34	0	0	8.98593e+06	2.74048e+07	1.85527e+07	1.83167e+07	238528	0	133	14.0838	10.5503
B8MWE7	60S ribosomal protein L9, putative	40.63	6	33	741099	279296	4.85954e+06	4.36399e+06	0	0	0	0	192	21.8748	9.5249
B8MZ85	40S ribosomal protein S22	24.62	3	30	0	0	1.05183e+07	7.35958e+06	3.73317e+06	3.716e+06	0	0	130	14.7279	9.87646
B8N2F5	Putative uncharacterized protein	22.58	5	28	0	0	3.29891e+07	2.39992e+07	4.01696e+06	2.91297e+06	0	0	248	27.8863	5.57959
B8N215	Putative uncharacterized protein	22.61	7	25	2.68064e+06	2.26208e+06	956274	679339	1.61371e+06	1.12947e+06	6.00319e+06	5.719e+06	314	35.6025	5.2876
B8NV82	60S ribosomal protein L27a, putative	41.61	5	24	317859	661675	2.53213e+06	2.01545e+06	700653	608765	0	0	149	16.817	10.4624
B8NHG5	Allergenic cerato-platanin Asp F13	26.51	3	24	0	0	2.51228e+07	1.36972e+07	1.24345e+08	1.49165e+08	2.54056e+07	2.53842e+07	215	22.7814	8.42627
B8NRS8	Mitochondrial ADP,ATP carrier protein (Ant), putative	17.95	5	24	3.58178e+06	2.40296e+06	2.36072e+06	2.31809e+06	5.03661e+06	4.1008e+06	0	0	312	33.8215	9.87646
B8NTN4	Woronin body major protein, putative	16.02	6	24	245515	286588	602447	478677	1.81434e+07	1.82439e+07	3.19675e+06	2.8879e+06	493	56.5691	6.60986
B8MWN8	Putative uncharacterized protein	38.46	4	23	0	0	0	0	2.07614e+08	1.59634e+08	4.11923e+06	3.76691e+06	91	9.63551	5.021
B8NUD9	Transaldolase	25.93	7	23	713463	706192	0	360388	499580	520269	4.97036e+06	5.11874e+06	324	35.4744	5.96045
B8MW81	Putative uncharacterized protein	21.17	3	23	7.40553e+06	3.80773e+06	0	0	0	0	1.21599e+07	1.08804e+07	274	29.2207	5.75732
B8NA16	GPI-anchored cell wall organization protein Ecm33	15.08	5	23	213256	321820	0	0	963102	801296	1.37609e+07	1.37094e+07	398	41.4376	4.95752
B8N417	Probable mannosyl-oligosaccharide alpha-1,2-mannosidase 1B	11.18	4	23	2.24989e+06	3.51721e+06	0	0	0	0	3.87229e+06	3.47528e+06	510	56.5958	5.18604
B8N2U8	Putative uncharacterized protein	8.71	2	23	965098	835499	4.76327e+06	1.26987e+06	958245	837068	5.0132e+06	5.02956e+06	310	33.0361	5.30029
B8N729	Putative uncharacterized protein	25.32	3	22	0	0	806779	644105	1.02477e+07	1.16489e+07	6.87481e+06	6.12581e+06	154	16.9665	5.5415
B8N106	Alkaline protease 1	20.35	6	22	1.1728e+06	2.04736e+06	0	353785	2.53449e+06	1.70225e+06	7.18147e+06	8.72198e+06	403	42.5456	6.37939
B8NIM1	Cytosolic Cu/Zn superoxide dismutase, putative	33.33	5	21	0	0	0	0	1.54493e+06	1.18363e+06	7.76765e+06	8.35075e+06	198	21.5205	5.5415
B8NKN3	Peptidyl-prolyl cis-trans isomerase	25.58	5	21	0	0	4.16151e+06	1.49193e+06	1.11195e+07	8.63295e+06	0	0	215	23.5106	8.86572
B8NXT0	Ribosomal protein S13p/S18e	23.87	4	21	0	0	1.6724e+07	1.30316e+07	1.20819e+07	1.27539e+07	0	0	155	17.9327	10.4478
B8NB36	40S ribosomal protein Rps16, putative	20.28	3	21	0	0	1.24457e+07	4.53037e+06	1.60225e+06	1.66538e+06	0	0	143	15.9136	10.1841
B8NUP9	40S ribosomal protein S4, putative	15.33	3	21	0	0	3.81142e+06	2.13124e+06	0	0	0	0	261	29.2036	10.1401
B8N3J2	Endo-1,3-beta-glucanase Engl1	12.64	9	21	3.75622e+06	3.33315e+06	738919	434770	0	0	0	0	910	97.8299	5.93506
B8N327	GPI anchored protein, putative	3.01	2	21	864176	457501	1.77366e+07	2.89056e+07	1.27873e+07	1.12141e+07	1.95009e+06	2.32205e+06	930	99.5626	5.60498
B8N3J9	40S ribosomal protein S8	34.5	6	20	0	0	6.19149e+06	7.32896e+06	0	0	0	0	200	22.7972	10.9751
B8NMV9	60S ribosomal protein L27	31.11	5	20	899908	0	1.20523e+07	1.08815e+07	0	940146	0	0	135	15.6025	10.5356
B8NRS4	40S ribosomal protein S19	16.89	4	20	0	0	8.41298e+06	2.99382e+06	3.12464e+06	3.6575e+06	0	0	148	16.5416	8.99756
B8NWY0	Putative uncharacterized protein	30.61	2	19	0	0	0	0	1.1425e+08	8.88785e+07	4.1653e+07	3.75272e+07	98	10.2734	7.10791
B8NUR3	40S ribosomal protein S9	29.02	7	19	0	0	1.52441e+07	1.55065e+07	1.14241e+06	990483	0	0	193	22.1601	10.1841
B8N2Y6	Glyceraldehyde-3-phosphate dehydrogenase	25.74	6	19	2.55664e+06	3.11884e+06	391696	136905	420240	0	2.92566e+06	3.03149e+06	338	36.2775	7.10791
B8NVL6	Putative uncharacterized protein	25	2	19	0	0	7.22948e+06	5.6745e+06	869016	942409	0	0	96	10.8155	4.99561
B8NQJ3	Vacuolar aspartyl aminopeptidase Lap4, putative	16.27	7	19	270980	0	1.04437e+06	1.03376e+06	3.16875e+06	2.82255e+06	7.39442e+06	6.9267e+06	510	55.4509	6.29053
B8MWN6	Viral-enhancing factor, putative	9.44	7	19	982420	718601	0	0	0	0	0	0	858	95.8645	5.80811
B8N204	Cytosolic large ribosomal subunit protein L7A	23.28	6	18	796991	1.94166e+06	3.92815e+06	4.12904e+06	0	0	811976	864554	262	29.3003	10.1987
B8N8T4	Aldehyde dehydrogenase AldA, putative	20.72	7	18	1.03708e+06	604414	0	0	0	0	3.30343e+06	3.17608e+06	497	53.9474	6.26514
B8N270	Aminopeptidase Y, putative	13.91	5	18	396951	227319	0	0	2.30704e+06	2.20551e+06	2.67558e+07	1.79995e+07	496	53.5234	5.09717
B8N5B0	Molecular chaperone Hsp70	9.67	5	18	2.22318e+06	1.46202e+06	125629	58786.9	0	0	2.25557e+06	1.92943e+06	641	69.6626	5.21143
B8NVH6	(S)-2-hydroxy-acid oxidase, putative	24.16	6	17	0	0	0	0	0	0	9.52341e+06	9.7724e+06	385	42.3896	5.57959
B8NR98	60S ribosomal protein L4, putative	22.85	6	17	1.66193e+06	639304	100249	435825	0	0	2.60534e+06	2.27309e+06	372	40.2207	10.8726
B8NIQ5	60S ribosomal protein L6	21.03	4	17	0	0	2.90984e+06	3.78967e+06	0	0	986769	0	195	21.942	10.1255
B8NBM3	Probable dipeptidyl-peptidase 5	10.76	7	17	340562	205286	0	0	0	0	6.67915e+06	6.46342e+06	725	80.3345	4.83057
B8NTV2	Glutaminase GtaA	3.04	2	17	1.71914e+06	1.31397e+06	0	0	0	0	1.59578e+06	1.81704e+06	690	76.1172	5.021
B8NNY3	40S ribosomal protein S17, putative	46.1	5	16	0	0	2.35062e+06	2.01362e+06	1.81018e+07	1.86031e+07	0	0	141	16.3968	9.89111
B8NGS2	Putative uncharacterized protein	40	3	16	0	0	0	0	5.80591e+07	5.50837e+07	2.40497e+07	2.2054e+07	100	11.0744	4.70361
B8NMS4	Putative uncharacterized protein	34.52	4	16	0	0	1.9452e+06	1.82696e+06	0	0	0	0	197	19.9295	5.63037
B8NMK2	Putative uncharacterized protein	19.72	4	16	0	0	0	0	5.84331e+06	5.47886e+06	5.38442e+06	5.90967e+06	218	23.6527	5.14795
B8NUE0	Autophagic serine protease Alp2	15.96	7	16	0	0	724922	0	797133	527518	5.45518e+06	7.76996e+06	495	52.3683	6.01123
B8NLF1	Elongation factor 1-alpha	14.13	4	16	4.03381e+06	1.21056e+06	875251	370837	1.16957e+06	0	1.21854e+06	1.27657e+06	460	50.036	8.99756
B8MZ41	Probable alpha/beta-glucosidase agdC	10.38	5	16	0	0	0	0	0	0	8.4836e+06	8.55944e+06	877	98.7306	5.19873
B8N7F1	Ribosomal protein S23 (S12)	7.59	1	16	0	0	1.34251e+06	1.03626e+06	0	0	0	0	145	15.8408	10.3745
B8MY51	60S ribosomal protein L22, putative	26.61	3	15	0	0	6.41824e+06	7.14031e+06	4.59245e+06	4.84699e+06	0	0	124	14.1385	9.42236
B8NG78	ML domain protein, putative	24.57	4	15	0	0	1.70057e+06	1.68868e+06	9.26915e+06	7.80146e+06	0	1.0955e+06	175	18.8328	5.31299
B8NBK4	60S ribosomal protein L30, putative	22.64	3	15	0	0	5.98412e+06	1.01608e+07	1.03778e+06	0	0	0	106	11.3461	9.94971
B8NE68	Purine nucleoside permease, putative	16.46	4	15	6.24993e+06	5.7188e+06	0	0	0	0	6.48315e+06	6.12893e+06	401	43.1547	5.31299
B8NPX3	DUF1237 domain protein	14.15	4	15	1.15167e+06	1.10505e+06	0	0	5.16438e+06	4.86356e+06	6.05825e+06	5.41304e+06	537	59.1648	5.61768
B8MXS8	ATP synthase subunit alpha	12.05	7	15	2.85397e+06	1.95349e+06	0	0	0	0	1.71161e+06	1.43985e+06	556	59.9013	8.99756
B8NTC7	Putative uncharacterized protein	11.18	4	15	5.21129e+06	2.28231e+06	0	0	0	0	2941893	4.79798e+06	465	50.7868	4.65283
B8NI10	FAD dependent oxidoreductase, putative	7.03	3	15	1.55361e+06	1.17489e+06	0	0	0	3.66238e+06	2.39542e+07	2.70863e+07	455	50.7635	4.97021
B8ND05	60S ribosomal protein L28	35.67	4	14	0	0	5.47737e+06	4.07865e+06	3.42366e+06	2.87181e+06	0	0	157	17.0691	10.814
B8MZ16	40S ribosomal protein S25, putative	21.35	2	14	0	0	0	8.1625e+07	1.03154e+07	1.10956e+07	0	0	89	9.97563	10.0962
B8NPV3	60S ribosomal protein L37a	20.65	2	14	0	0	1.777e+07	1.72369e+07	1.21215e+07	9.47842e+06	0	0	92	10.1214	10.4478
B8ND65	Nascent polypeptide-associated complex (NAC) subunit, putative	19.8	3	14	0	0	0	0	1.51619e+06	1.23211e+06	4.87416e+06	5.13729e+06	202	21.791	4.91943
B8NLM9	14-3-3 family protein ArtA, putative	19.33	4	14	930639	889207	480036	103493	0	0	2.79259e+06	2.65002e+06	238	26.8526	5.07178
B8N3W2	40S ribosomal protein S7e	17.41	3	14	0	0	2.46434e+06	1.96192e+06	3.32368e+06	2.80458e+06	1.47702e+06	1.11324e+06	201	22.7614	10.1987
B8NEB7	Heat shock protein Hsp30/Hsp42, putative	16.87	2	14	0	0	0	0	1.48854e+07	1.49739e+07	9.50692e+06	1.04129e+07	166	18.9055	6.56592
B8MZ47	Extracellular cell wall glucanase Crf1/allergen Asp F9	12.16	3	14	3.57236e+06	3.02238e+06	3.80903e+06	2.80835e+06	2.04317e+06	1.84677e+06	5.81801e+06	7.96014e+06	444	44.6625	4.50049
B8NBJ1	Multicopper oxidase/laccase, putative	8.39	4	14	3.46964e+06	2.83832e+06	0	0	0	0	848560	947247	620	68.2807	5.2876
B8NWS4	Putative uncharacterized protein	56	6	13	0	0	3.83244e+06	5.87029e+06	0	0	0	0	150	16.2467	5.89697
B8N5T3	Conidial hydrophobin RodB/HypB	53.79	3	13	0	0	0	0	5.9622e+06	2.10172e+07	1.33155e+07	1.15466e+07	145	14.313	5.88428
B8NUD8	Superoxide dismutase [Cu-Zn]	31.82	4	13	0	0	2.51467e+06	3.30219e+06	9.52335e+06	9.11078e+06	0	0	154	15.9989	6.52197
B8NQW4	60S ribosomal protein L32	28.24	3	13	0	0	4.74575e+06	3.50045e+06	0	0	0	0	131	14.9152	11.1509
B8N446	60S ribosomal protein L31e	26.02	4	13	0	0	4.40752e+06	6.19138e+06	6.93761e+06	5.50252e+06	0	0	123	14.0606	10.2134
B8N180	Ribosomal L18ae protein family	25.2	6	13	0	0	1.27778e+07	1.16362e+07	1.66431e+06	0	0	0	250	28.4912	10.3452
B8NW52	Ribosomal protein S5	17.37	3	13	1.96225e+06	1.10535e+06	1.86524e+06	2.58663e+06	0	0	0	0	259	28.2575	10.5356
B8NCN4	Cell wall serine-threonine-rich galactomannoprotein Mp1	15.75	5	13	0	0	0	0	4.43086e+06	2.34237e+06	9.15215e+06	8.80504e+06	273	26.2653	4.93213
P41747	Alcohol dehydrogenase 1	33.43	7	12	0	0	0	0	0	0	5.5932e+06	4.9996e+06	350	37.0333	6.78564
B8N295	Endo xylanase, putative	19.72	5	12	564259	150564	0	481902	0	0	4.74869e+06	4.44138e+06	355	39.0203	4.94482
B8N1M8	Fructose-bisphosphate aldolase, class II	18.23	4	12	2.5174e+06	597702	0	0	0	0	2.07817e+06	2.9382e+06	362	39.6961	6.20166
B8NSD4	40S ribosomal protein S1	16.8	4	12	281386	0	4.53688e+06	3.51212e+06	942942	0	2.09829e+06	1.81301e+06	256	29.1929	10.0376
B8N1D0	Endo-1,3(4)-beta-glucanase, putative	16.52	3	12	1.18153e+06	885713	1.29026e+06	0	0	0	5.48944e+06	5.25615e+06	345	36.9165	5.80811
B8N2H3	Enolase/allergen Asp F 22	15.07	5	12	3.15688e+06	1.4329e+06	0	0	0	0	3.938e+06	3.73238e+06	438	47.3774	5.66846
B8MWP5	40S ribosomal protein S13	27.81	4	11	0	0	3.2112e+06	2.82257e+06	2.22362e+06	2.33048e+06	0	0	151	16.8063	10.3745
B8N2Y4	Histone H2A	23.91	3	11	0	0	7.23717e+06	1.01025e+07	4.21722e+06	3.33886e+06	0	0	138	14.8253	10.3745
B8NQF0	Nucleoside diphosphate kinase	22.88	3	11	0	0	6.45871e+06	6.45325e+06	1.63332e+07	1.80944e+07	0	0	153	16.9988	7.98682
B8NC19	60S ribosomal protein L18	20.65	3	11	0	0	1.29042e+07	1.05563e+07	0	0	0	0	184	20.7696	11.8101
B8NTJ8	Conidial hydrophobin RodA/RolA	17.05	4	11	0	0	2.92025e+06	4.56019e+06	1.73669e+08	2.65693e+07	9.95106e+06	0	217	23.4179	8.6167
B8MW92	Cell wall integrity signaling protein Lsp1/Pil1, putative	14.7	4	11	2.72155e+06	1.69387e+06	0	727361	0	0	2.45949e+06	1.95068e+06	347	39.1837	5.59229
B8NCW4	60S ribosomal protein L17	12.93	4	11	0	0	1.04377e+07	5.35797e+06	2.66907e+06	0	1.0217e+06	0	232	26.1582	11.5024
B8NT56	GPI-anchored cell wall beta-1,3-endoglucanase EglC	11.71	3	11	0	0	0	0	1.19249e+07	9.7301e+06	6.91456e+06	6.96987e+06	350	34.6419	5.04639
B8NV35	Histone H1	8.72	1	11	1.30404e+06	1.38775e+06	2.2949e+07	1.93493e+07	2.77258e+06	2.5866e+06	9.21947e+06	7.55008e+06	172	18.1441	10.6089
B8NQD8	Conidial pigment biosynthesis oxidase Arb2/brown2	8.57	3	11	2.71121e+06	1.18164e+06	0	0	0	0	0	0	455	50.9382	4.80518
B8N0U1	Small nuclear ribonucleoprotein SmD3, putative	36.21	4	10	0	0	2.81686e+06	1.99103e+06	0	0	0	0	116	12.859	11.4438
B8N4S6	Putative uncharacterized protein	36	5	10	0	0	0	0	0	0	1.7195e+07	1.54095e+07	250	26.0605	5.89697
B8NSR1	Glutaredoxin Grx1, putative	23.53	2	10	0	0	1.00381e+06	882536	1.63534e+06	1.6413e+06	0	0	102	10.9617	7.12256
B8NJ15	40S ribosomal protein S24	20.3	2	10	0	0	6.64826e+06	5.15533e+06	3.31715e+06	3.00574e+06	0	0	133	15.2364	10.8579
B8MY77	60S ribosomal protein L12	18.79	2	10	0	0	2.24013e+06	1.54735e+06	1.11784e+07	1.02944e+07	0	0	165	17.9258	9.59814
B8ND35	NAD-dependent formate dehydrogenase AciA/Fdh	13.7	5	10	926617	226218	0	0	0	0	2.66067e+06	2.5097e+06	365	40.1206	6.75635
B8NEY4	1,3-beta-glucanosyltransferase Gel1	10.13	3	10	425484	225092	0	0	0	0	4.51738e+06	4.59897e+06	454	48.2383	5.21143
B8N3Q4	Class V chitinase, putative	8.72	3	10	1.28237e+06	3.05518e+06	0	0	0	0	4.8559e+06	0	436	48.2259	5.89697
B8NB42	40S ribosomal protein S11	8.67	1	10	0	0	1.01387e+07	2.3011e+07	1.03842e+07	8.93288e+06	0	0	150	15.8074	10.7114
B8NDC6	Putative uncharacterized protein	18.69	1	9	0	0	0	0	9.39141e+06	9.29595e+06	0	0	107	12.1831	6.354
B8NHE9	ATP synthase oligomycin sensitivity conferral protein, putative	17.7	4	9	0	0	1.00455e+06	1.40694e+06	1.38432e+06	1.79981e+06	0	0	226	24.166	9.45166
B8NDY8	Putative uncharacterized protein	10.13	2	9	0	0	4.26636e+06	3.0405e+06	0	607369	0	0	237	26.7148	9.20264
B8NBK0	Antigenic mitochondrial protein HSP60, putative	9.86	4	9	1.30876e+06	404015	0	0	0	0	1.8597e+06	2.10727e+06	588	62.1756	5.85889
B8N7M5	Class V chitinase ChiB1	4.63	2	9	2.77828e+06	1.00682e+06	0	0	0	0	4.09572e+06	3.52213e+06	432	48.4139	6.69775
B8NE67	Putative uncharacterized protein	35.16	3	8	0	0	735108	936625	4.62176e+06	4.16084e+06	0	0	128	14.4114	5.49072
B8NVD0	Putative uncharacterized protein	20.62	1	8	0	0	3.39071e+06	3.16673e+06	8.60004e+06	7.76963e+06	0	0	97	10.1532	7.25439
B8N2I2	CFEM domain protein, putative	15.18	2	8	0	0	0	0	2.17124e+06	2.60455e+06	7.902e+06	8.20067e+06	191	18.9359	5.04639
B8NAL4	Glyceraldehyde-3-phosphate dehydrogenase	11.68	3	8	421612	347529	0	0	420240	0	3.10758e+06	3.37419e+06	334	35.9804	7.1665
B8N066	GMC oxidoreductase, putative	10.03	3	8	0	0	0	0	0	0	2.54919e+06	2.32118e+06	628	67.6371	5.07178
B8MWJ5	Probable alpha-galactosidase A	8.99	4	8	366281	0	0	0	0	0	5.23316e+06	4.62493e+06	534	58.6895	4.71631
B8N9R3	60S ribosomal protein L11	8	1	8	918125	1.70124e+06	2.44705e+07	2.2609e+07	2.16276e+06	1.51186e+06	0	0	175	20.0466	10.1108
B8NUX0	Exo-beta-1,3-glucanase, putative	7.88	5	8	2.59117e+06	2.48773e+06	0	0	0	0	0	0	787	82.8754	5.89697
B8NL38	HHE domain protein	7.24	1	8	0	0	1.16467e+06	154713	1.03961e+06	1.15503e+06	0	0	221	25.4668	6.81494
B8NLK5	Serine carboxypeptidase, putative	6.2	3	8	0	0	0	0	1.51524e+06	1.27165e+06	9.89296e+06	1.25559e+07	532	59.5491	4.93213
B8NRV3	40S ribosomal protein S3, putative	4.14	1	8	2.04072e+06	1.25039e+06	1.24508e+06	2.19497e+06	1.29487e+06	1.6105e+06	5.03582e+06	3.86741e+06	266	29.2122	9.11475
B8N768	Putative uncharacterized protein	46.15	3	7	0	0	0	0	3.47611e+06	2.37244e+06	0	0	117	12.234	4.34814
B8N439	RNA binding protein, putative	21.74	2	7	0	0	1.19107e+06	764013	5.17802e+06	3.81811e+06	0	0	115	12.7483	5.30029
B8NGN0	Cytochrome c	20.54	2	7	0	0	1.21018e+06	2.55666e+06	4.15141e+06	3.37556e+06	0	0	112	12.1311	9.14404
B8NAF9	Antigenic cell wall galactomannoprotein, putative	17.74	2	7	0	0	0	0	1.27819e+06	1.12143e+06	1.77625e+06	1.7176e+06	186	19.6113	5.2876
B8NEA2	Putative uncharacterized protein	17.28	3	7	0	0	981454	1.21195e+06	777753	0	2.26966e+06	1.85673e+06	243	26.3562	9.02686
B8NKW2	Solid-state culture expressed protein (Aos23), putative	12.73	4	7	0	0	0	0	0	0	5.94104e+06	5.02224e+06	550	57.0087	7.13721
B8NFJ8	Putative uncharacterized protein	12.05	2	7	0	0	563956	0	4.16246e+06	2535993	5.37856e+06	4.67584e+06	224	24.5447	5.13525
B8NWT9	Aspartic-type endopeptidase, putative	9.59	3	7	0	0	0	0	0	0	4.35803e+06	4.03587e+06	417	45.5304	4.55127
B8MYA2	6-phosphogluconolactonase, putative	8.65	2	7	0	0	858843	0	1.04251e+06	1.09504e+06	1.39686e+06	1.4124e+06	266	29.0129	5.77002
B8NSF1	60S ribosomal protein L23	8.44	1	7	0	0	1.50113e+07	1.61238e+07	0	0	0	0	154	16.9485	10.3306
B8NIQ9	Phosphoglycerate kinase	8.15	3	7	524034	346365	0	0	0	0	1.88114e+06	2.06281e+06	417	44.3417	7.94287
B8NA08	Outer mitochondrial membrane protein porin	6.65	2	7	0	0	0	541812	1.52993e+06	1.0895e+06	3.42345e+06	3.66487e+06	346	37.0413	9.67139
B8N9G4	Mitochondrial peroxiredoxin Prx1, putative	6.41	2	7	0	0	232753	0	1.95752e+06	1.42876e+06	1.94564e+06	3.13222e+06	343	37.9405	7.62061
B8MVM2	Galactose oxidase, putative	6.04	4	7	1.47385e+06	1.40326e+06	0	0	0	0	0	0	695	74.2821	5.0083
B8N0I5	Cell wall glycosyl hydrolase Dfg5, putative	5.88	2	7	2.47068e+06	204397	0	0	0	0	0	0	510	56.1404	4.84326
B8N8P6	Dipeptidase, putative	4.7	2	7	939226	1.21467e+06	0	0	0	0	8.62083e+06	1.25993e+07	404	44.2592	5.79541
B8N050	Alpha-mannosidase	4.23	4	7	930191	635155	1.72537e+06	1.6247e+06	0	1.00696e+06	0	0	1087	123.437	6.80029
B8NYC1	Peptidyl-prolyl cis-trans isomerase	27.87	3	6	0	0	0	0	3.16095e+06	2.80212e+06	0	0	122	13.3068	8.32373
B8NUU7	Putative uncharacterized protein	27.63	1	6	0	0	1.52953e+06	1.66868e+06	3.97335e+06	4.91424e+06	0	0	76	8.31604	5.0083
B8NG94	BAR domain protein	24.59	4	6	0	0	0	0	0	0	1.40217e+06	1.67309e+06	305	33.5331	5.18604
B8NEG5	Single-stranded DNA-binding protein	18.06	2	6	0	0	2.36782e+06	1.70798e+06	3.57598e+06	4.2271e+06	0	0	144	15.6409	9.979
B8N3U4	Telomere and ribosome associated protein Stm1, putative	15.44	3	6	0	0	0	0	0	0	3.18689e+06	2.35351e+06	285	31.0416	9.68604
B8NWC8	Cytochrome c oxidase subunit V	14.21	2	6	0	0	3.27743e+06	6.53525e+06	5.58834e+06	5.14075e+06	0	0	197	21.8092	9.78857
B8NPY1	HHE domain protein	13.02	2	6	0	0	0	506473	2.58594e+06	2.02736e+06	0	2.81677e+06	192	21.842	5.36377
B8MXR5	Mitochondrial ATPase subunit ATP4, putative	12.76	2	6	0	0	742924	199347	319344	1.10314e+06	0	1.07504e+06	243	26.3838	9.0708
B8NQS3	Putative uncharacterized protein	10.74	3	6	0	0	824916	1.23243e+06	5320725	7.31633e+06	0	0	270	29.85	5.68115
B8NAU0	40S ribosomal protein S10a	10.34	1	6	0	0	4.24449e+07	2.41306e+07	2.86152e+06	3.31772e+06	0	0	116	13.0672	9.81787
B8NRL4	FAD/FMN-containing isoamyl alcohol oxidase MreA	9.96	4	6	490812	449356	0	0	0	0	0	0	562	61.0116	5.09717
B8N3M3	Ribosomal protein L15	8.84	2	6	0	0	5.51231e+06	5.59041e+06	0	0	0	0	294	33.6071	11.1509
B8NTE9	Glycosyl hydrolases family 32 superfamily	6.46	3	6	0	0	0	0	0	0	2.936e+06	2.6566e+06	619	67.093	4.88135
B8N240	40S ribosomal protein S10b	6.44	1	6	0	0	9.36908e+06	1.05183e+07	1.53497e+06	1.40805e+06	0	0	202	23.2999	9.74463
B8N6Z3	Putative uncharacterized protein	6.42	2	6	0	0	0	0	0	0	2.3222e+06	2.31931e+06	405	42.2121	5.19873
B8NAJ8	Tripeptidyl-peptidase (TppA), putative	6.01	2	6	0	0	0	0	0	0	4.40745e+06	4.4135e+06	466	50.6691	5.61768
B8NYT3	Mucin family signaling protein Msb2, putative	5.53	1	6	0	0	0	0	0	0	0	0	959	94.0761	4.64014
B8NWD3	Alpha-1,2-mannosidase family protein	5.01	3	6	585073	572001	0	0	0	0	1.23842e+06	1.08119e+06	779	85.1903	4.99561
B8NCH3	Adenosine deaminase family protein	4.85	4	6	776397	546270	0	0	0	0	819320	0	577	64.9708	5.38916
B8N1C0	Cysteine-rich secreted protein	4.73	1	6	0	0	0	0	7.5086e+06	7.30469e+06	5384304	4.62654e+06	338	35.9671	5.73193
B8N0S9	Alpha-amylase, putative	4.21	2	6	350838	257769	0	0	0	0	2.72366e+06	2.46795e+06	499	54.7684	4.80518
B8N1E9	60S ribosomal protein P0	3.83	1	6	524659	724956	424724	163337	0	0	854062	0	313	33.4202	4.95752
B8MVM1	Dyp-type peroxidase family protein	2.61	1	6	0	0	8.78632e+06	6.73983e+06	1.3803e+06	1.09436e+06	0	0	498	55.6949	7.50342
B8NJB2	Neutral protease 2 homolog AFLA_065450	2.23	1	6	0	0	0	0	1.75428e+07	1.38788e+07	5072060	4.76148e+06	404	42.7963	5.36377
B8N9R4	Putative uncharacterized protein	38.76	3	5	0	0	1.07166e+06	531769	0	0	0	0	129	14.2997	10.5649
B8NLJ6	40S ribosomal protein S21	28.41	2	5	0	0	4.165e+06	5.9144e+06	6.59128e+06	5.55323e+06	0	0	88	10.001	8.49951
B8MXV9	Small nuclear ribonucleoprotein SmG, putative	26.92	2	5	0	0	4.12812e+06	3.15365e+06	0	0	0	0	78	8.86665	8.1333
B8NV11	Putative uncharacterized protein	22.92	2	5	0	0	233836	0	3.02585e+06	2.8558e+06	0	0	144	16.3242	9.30518
B8NFW5	Putative uncharacterized protein	19.75	3	5	0	0	0	0	2.24691e+06	2.21842e+06	0	0	162	17.219	7.32764
B8N5W7	Profilin	18.18	2	5	0	0	901415	0	3.05348e+06	2.59131e+06	0	0	132	13.72	6.93213
B8N9U3	60S ribosomal protein L36	16.19	3	5	0	0	1.72752e+06	1.42833e+07	0	4.86369e+06	0	0	105	11.9707	11.8247
B8MWL6	Putative uncharacterized protein	14.81	3	5	563086	367583	0	0	0	0	1.4175e+06	1.4907e+06	324	33.451	5.22412
B8MXS2	Extracellular matrix protein, putative	13.59	2	5	3.12575e+06	964115	1.23181e+06	2.49544e+06	0	0	0	0	206	22.3169	5.36377
B8NBJ4	Probable glucan endo-1,6-beta-glucosidase B	13.52	4	5	1.47119e+06	618264	0	0	0	0	0	0	392	45.185	5.75732
B8NY04	Putative uncharacterized protein	13.16	2	5	0	0	0	0	6.87765e+06	5.5697e+06	0	0	76	8.56604	6.25244
B8NUS5	Putative uncharacterized protein	12.88	2	5	0	0	0	0	3.69769e+06	4.30597e+06	1.62741e+06	1.49323e+06	132	14.372	5.05908
B8NMV8	Pathogenesis associated protein Cap20, putative	12.57	2	5	0	0	3.40899e+06	786758	7.76365e+06	5.80478e+06	0	0	191	21.1377	7.51807
B8NRH6	60S ribosomal protein L8, putative	11.02	2	5	0	0	501255	1.75313e+06	0	0	0	0	254	27.4187	10.9751
B8NIP3	1,3-beta-glucanosyltransferase Bgt1	9.87	3	5	850348	0	0	617329	0	0	2.37952e+06	3.31098e+06	304	33.4334	4.89404
B8NPW4	Curved DNA-binding protein (42 kDa protein)	9.09	3	5	0	0	0	0	0	0	2.71633e+06	1.71587e+06	407	43.8733	7.98682
B8N6Y8	Blue light-inducible protein Bli-3	8.8	2	5	0	0	0	0	2.14773e+06	1.22414e+06	1.4767e+06	1.42714e+06	216	23.1737	4.95752
B8NN81	MFS monocarboxylate transporter, putative	7.96	1	5	0	0	0	0	0	0	0	0	427	45.3815	8.52881
B8N277	Putative uncharacterized protein	7.58	2	5	0	0	0	0	4.06335e+06	3.10321e+06	2.193e+06	2.2026e+06	409	44.0916	8.51416
B8NDY4	Ribosomal protein L14	7.38	1	5	0	0	1.78371e+07	1.61901e+07	0	0	0	0	149	17.0175	10.6968
B8NRT9	40S ribosomal protein S12	7.33	1	5	0	0	496386	206421	6.5871e+06	6.23427e+06	0	0	150	16.3282	4.99561
B8N513	40S ribosomal protein S0	6.69	2	5	1.26123e+06	0	0	0	0	0	3.24153e+06	2.87193e+06	299	32.2122	4.90674
B8NS09	Isocitrate lyase	6.51	3	5	397278	618344	0	0	0	0	0	0	538	60.0033	7.00537
B8NIL3	Ribosomal protein	6.45	1	5	0	0	1.6631e+06	1313881	0	0	1.00339e+06	858686	217	24.2072	9.83252
B8NJH3	O-methyltransferase, putative	6.2	2	5	0	0	0	0	0	0	4.31623e+06	3.79023e+06	387	43.2939	5.37646
B8NSR3	Alpha-L-rhamnosidase B, putative	6.2	3	5	702127	765816	0	0	0	0	0	724605	677	74.0585	6.0874
B8MZH2	40S ribosomal protein S5, putative	6.07	1	5	0	0	2.58056e+06	3.9828e+06	1.57845e+06	1.60118e+06	0	0	214	23.8515	9.21729
B8NQR5	Extracellular serine carboxypeptidase, putative	5.76	3	5	0	0	0	0	0	0	2.22604e+06	2.4625e+06	573	63.7304	4.93213
B8NLE4	Putative uncharacterized protein	5.42	1	5	299725	253537	682689	285246	0	0	613201	0	240	25.2842	4.41162
B8NU00	NmrA-like family protein	4.79	1	5	0	0	0	0	446888	0	2.66777e+06	2.66229e+06	334	36.6902	5.5542
B8NYQ1	Hsp70 chaperone (HscA), putative	4.63	3	5	963598	566556	0	0	0	0	990394	1.10234e+06	886	96.4904	8.35303
B8MW63	Gamma-glutamyltranspeptidase	4.62	2	5	1.20397e+06	0	0	0	0	0	3.3596e+06	2.7802e+06	584	62.9264	5.17334
B8N4B6	Pyruvate dehydrogenase, putative	4.48	2	5	92795.2	135730	0	0	0	0	1.32608e+06	1.40816e+06	402	44.9373	6.80029
B8NB87	Mitochondrial Hsp70 chaperone (Ssc70), putative	4.2	2	5	1.00378e+06	698307	0	0	0	0	996397	910513	667	72.4238	5.8335
B8N970	Probable dipeptidyl peptidase 4	3.89	2	5	725131	464206	0	0	0	0	0	0	771	86.8212	5.12256
B8MYQ8	Putative uncharacterized protein	1.3	1	5	0	149252	621680	0	3.20191e+07	2.47642e+07	0	3.19176e+07	538	61.4778	9.59814
B8N1N5	Nucleosome binding protein (Nhp6a), putative	25	2	4	0	0	635374	611668	1.10899e+06	0	0	0	104	11.938	9.05615
B8N5Z6	DUF636 domain protein	20	2	4	0	0	4.06881e+06	3.69144e+06	0	0	0	0	135	14.5993	6.75635
B8N877	Putative uncharacterized protein	18.56	2	4	0	0	0	0	0	0	3.03762e+06	2.91988e+06	194	20.0779	6.12549
B8MW82	Putative uncharacterized protein	17.07	1	4	2.0108e+06	611658	0	0	0	0	0	0	123	12.9324	5.08447
B8NI14	Putative uncharacterized protein	15.58	2	4	0	0	3.37013e+06	1.18663e+06	0	0	0	0	154	17.3453	8.41162
B8N1Y5	Putative uncharacterized protein	15.4	3	4	0	0	0	0	0	0	3.38339e+06	2.84912e+06	487	50.7319	6.06201
B8N0Z6	Peptidyl-prolyl cis-trans isomerase	15.06	2	4	0	0	0	1.74866e+06	4.34961e+06	2.64658e+06	0	0	166	18.159	8.57275
B8NTD5	Putative uncharacterized protein	11.15	3	4	0	0	0	0	0	0	2.07871e+06	2.05461e+06	305	33.0606	6.7417
B8N9Q2	60S ribosomal protein L38, putative	10	1	4	0	0	1.76658e+07	1.62929e+07	0	3.20787e+06	0	0	80	9.29822	10.3306
B8NCX4	Fasciclin domain family protein	8.9	4	4	0	0	0	0	2.19623e+06	0	1.17738e+06	1.17759e+06	472	53.0652	4.95752
B8N1R9	Meiotic sister chromatid recombination protein Ish1/Msc1, putative	8.85	3	4	0	0	0	0	0	0	1.47108e+06	1.36233e+06	520	57.371	8.89502
B8MYQ2	Major allergen Asp F2	8.06	2	4	0	0	0	0	0	0	3.06237e+06	2.84793e+06	273	29.5641	4.65283
B8MZK5	Putative uncharacterized protein	8.03	1	4	0	0	2.73747e+06	1.75509e+06	2.78472e+06	2.12502e+06	0	0	137	14.4262	8.85107
B8N499	Putative uncharacterized protein	7.91	1	4	0	0	3.05686e+06	2.47567e+06	1.77288e+06	1.46948e+06	0	0	139	15.1499	9.78857
B8N4I0	6-phosphogluconate dehydrogenase, decarboxylating	7.54	3	4	766380	0	0	0	0	0	674722	1.22557e+06	491	54.1823	6.18896
B8NA18	Cytochrome b-c1 complex subunit 7	7.32	1	4	0	0	3.57411e+06	4.13276e+06	2.19922e+06	2.0702e+06	0	0	123	14.3496	9.26123
B8NKF9	60S ribosomal protein L24a	6.92	1	4	437328	0	1.28659e+07	1.48902e+07	0	0	0	0	159	17.8299	11.2241
B8NH75	Ribosomal protein L34 protein, putative	6.84	1	4	0	0	0	1.71109e+07	5.47801e+06	4.79373e+06	0	0	117	13.3004	10.6821
B8N7P6	Hydrolase, putative	6.26	3	4	551530	498353	0	0	0	0	1.72548e+06	1.41269e+06	639	71.5412	4.94482
B8N9F3	Short chain dehydrogenase, putative	5.56	1	4	0	0	0	0	844356	962587	1.54992e+06	1.55698e+06	288	31.1637	5.17334
B8NVI7	Aspergillopepsin, putative	5.17	1	4	1.05014e+06	1.03496e+06	0	0	0	0	0	0	271	28.3929	4.58936
B8NVX6	Muramidase, putative	5.11	1	4	0	0	0	0	3.47395e+06	2.44695e+06	1.25258e+07	1.11257e+07	176	19.1053	5.8208
B8N649	Alpha/beta fold family hydrolase, putative	4.71	1	4	0	0	1.31356e+06	626308	0	0	0	0	276	31.2435	6.46826
B8NY84	Lipase 2, putative	4.7	2	4	1.50267e+06	555801	0	0	0	0	0	0	447	48.1604	4.75439
B8NQ44	Phosphatidylserine decarboxylase family protein	3.93	1	4	0	0	0	0	2.20403e+06	1.96451e+06	0	0	484	53.6867	6.48096
B8NDK2	Lysophospholipase Plb3	3.51	1	4	0	0	0	0	0	0	2.5702e+06	2.15447e+06	627	67.8113	5.07178
B8N7S7	Probable endo-1,3(4)-beta-glucanase AFLA_105200	3.15	2	4	1.76905e+06	1.41245e+06	0	0	0	0	0	0	667	68.3903	4.31006
B8NEE0	Pyridine nucleotide-disulphide oxidoreductase family protein	2.91	2	4	0	0	0	0	0	0	1.78286e+06	1.63735e+06	963	105.105	5.38916
B8NCL9	Esterase, putative	2.88	1	4	0	0	0	3.09076e+07	1.78339e+07	1.49209e+07	7.20128e+07	0	278	30.5977	5.8335
B8N0B8	Alpha-1,3-glucanase/mutanase, putative	2.86	1	4	1.24492e+06	1.23732e+06	0	0	0	0	1.24301e+06	1.47193e+06	489	53.193	5.07178
B8NRD5	Citrate synthase	2.53	1	4	865108	800528	29812.7	45262.6	0	0	0	0	474	51.995	8.27979
B8N5U5	Glutamate carboxypeptidase, putative	2.05	1	4	335194	204550	0	0	0	0	1.97373e+06	2.21341e+06	682	73.2572	4.97021
B8NNE3	Neutral/alkaline nonlysosomal ceramidase, putative	1.98	1	4	164931	204025	0	0	0	0	733271	808741	758	82.9302	5.79541
B8N9V1	Cobalamin-independent methionine synthase MetH/D	1.68	1	4	1315551	1.87697e+06	0	0	0	0	0	0	774	87.1096	6.94678
B8N488	Small nuclear ribonucleoprotein SmD1, putative	27.64	2	3	0	0	946276	1.60473e+06	0	0	0	0	123	13.4222	11.2827
B8NTL8	NADH-ubiquinone oxidoreductase 9.5 kDa subunit, putative	27.63	1	3	0	0	0	0	1.25679e+06	1.37918e+06	0	0	76	8.58943	5.90967
B8MYA6	Putative uncharacterized protein	24.63	2	3	0	0	0	0	1.97027e+06	2.26663e+06	0	0	134	14.8239	6.27783
B8NH30	Thioredoxin	19.09	1	3	0	0	0	0	1.63633e+06	2.17761e+06	0	0	110	12.0162	5.07178
B8NFW3	Acyl CoA binding protein family	18.88	2	3	0	0	0	0	1.83334e+06	1.54522e+06	0	0	143	15.597	5.65576
B8NIX3	Putative uncharacterized protein	17.95	1	3	0	0	817548	0	2.08764e+06	1.79917e+06	0	0	78	8.70937	6.52197
B8NAM9	Putative uncharacterized protein	17.02	1	3	0	0	308500	0	3.45554e+06	2.34157e+06	0	0	94	10.0286	4.4751
B8NLM1	Alkaline serine protease	16.55	2	3	0	0	2.02064e+06	911566	2.21189e+06	0	0	0	139	14.6676	10.1694
B8NIP0	Putative uncharacterized protein	16.17	2	3	0	0	0	0	4.39249e+06	7.24488e+06	0	0	167	17.86	6.26514
B8NWH0	Putative uncharacterized protein	15.33	1	3	0	0	0	0	0	0	0	0	274	30.9495	8.27979
B8NBA4	Conidiation-specific family protein	14.71	1	3	0	0	216636	0	7.59292e+06	6.613e+06	0	0	102	10.59	6.88818
B8NV24	Cytochrome c oxidase subunit 6A, mitochondrial	14.29	2	3	0	0	1.85449e+06	1.44168e+06	0	0	0	0	140	16.6964	9.08545
B8N0V3	Polyubiquitin UbiD/Ubi4, putative	13.11	2	3	0	0	0	0	9.27424e+06	4.12676e+06	0	0	305	34.2663	7.53271
B8NLJ3	Oxidoreductase, short-chain dehydrogenase/reductase family	12.79	2	3	0	0	0	0	0	0	2.3743e+06	1.64667e+06	297	32.1462	5.97314
B8NB78	40S ribosomal protein S15, putative	12.42	2	3	0	0	799524	650029	0	0	0	0	153	17.4914	10.0669
B8NKX6	Small nuclear ribonucleoprotein SmD2, putative	12.17	1	3	0	0	713330	217502	0	0	0	0	115	13.0419	9.36377
B8NVH8	Pectate lyase, putative	11.87	2	3	0	0	0	0	0	0	1.15728e+06	1.02994e+06	379	39.4882	4.80518
B8NUE3	Putative uncharacterized protein	11.83	2	3	0	0	0	0	0	0	1.46153e+06	1.52647e+06	262	27.5527	8.71924
B8NWS2	Putative uncharacterized protein	11.43	1	3	0	0	202709	0	0	0	0	0	105	12.5313	5.52881
B8NQJ6	Ribosome biogenesis protein nop10, putative	11.39	1	3	0	0	1.51168e+06	1.96275e+06	0	0	0	0	79	9.05581	10.2427
B8NB28	Putative uncharacterized protein	10.68	1	3	0	0	0	0	3.29806e+06	2.6705e+06	0	0	103	11.6009	9.05615
B8NDP9	NADH-ubiquinone oxidoreductase B14 subunit, putative	10.57	1	3	0	0	109018	0	870637	783385	0	0	123	14.5565	9.84717
B8MVY2	Phospho-2-dehydro-3-deoxyheptonate aldolase	10.44	2	3	0	0	0	0	0	0	8.62185e+06	4.73937e+06	364	39.4683	6.7417
B8MYC6	NADH-quinone oxidoreductase Pst2, putative	10.34	2	3	0	0	922459	210080	0	0	0	0	203	21.7999	6.72705
B8N4Q2	Histone H3	10.29	2	3	0	0	1.58297e+06	2.91819e+06	0	0	0	0	136	15.3235	11.1509
B8NYZ9	60S ribosomal protein L13	9.73	2	3	0	0	1.06214e+06	964904	0	0	0	0	226	25.6621	10.6675
B8MY65	ATP synthase subunit gamma	9.09	2	3	0	0	0	0	0	0	1.99839e+06	2.48935e+06	297	32.2686	8.49951
B8NCT6	60S ribosomal protein L7	8.76	2	3	0	0	2.08467e+06	992830	0	0	0	0	251	29.0007	9.94971
B8N2S7	Putative uncharacterized protein	7.81	1	3	0	0	9.74892e+06	7.66439e+06	0	0	0	0	128	14.4251	5.22412
B8NKS4	Disulfide isomerase (TigA), putative	6.83	2	3	0	0	0	0	0	0	1.06285e+06	919834	366	39.8914	6.02393
B8N1D2	Putative uncharacterized protein	6.8	2	3	0	0	0	0	0	0	6.41251e+06	4.02013e+06	309	33.7079	5.03369
B8N4W4	Short-chain dehydrogenase, putative	6.4	1	3	0	0	1.23193e+06	1.02414e+06	0	0	605956	0	250	26.7667	7.95752
B8NNH5	60S acidic ribosomal protein P1	5.98	1	3	0	0	0	0	2.52063e+06	1.65823e+06	0	0	234	24.8885	7.43018
B8NM07	Triosephosphate isomerase	5.98	1	3	0	0	394317	124253	0	0	0	0	251	27.3974	5.5542
B8N054	Eukaryotic translation initiation factor 4, putative	5.92	2	3	1.18636e+06	448400	0	0	0	0	0	0	439	49.3535	6.39209
B8N8I5	Glucan 1,3-beta-glucosidase, putative	5.91	2	3	725278	631200	0	0	0	0	0	0	406	46.4542	4.81787
B8NKG1	Fumarate hydratase, putative	5.42	2	3	0	0	0	0	0	0	1.87742e+06	1.3926e+06	554	59.6455	8.47021
B8NQL4	Molecular chaperone and allergen Mod-E/Hsp90/Hsp1	5.01	3	3	635969	818699	0	0	0	0	0	0	699	79.5828	5.03369
B8N3U2	Glutaminase, putative	4.55	2	3	0	0	0	0	4.0837e+06	3.62923e+06	1.75758e+06	0	835	92.3887	5.70654
B8NKD4	Putative uncharacterized protein	4.13	2	3	0	0	0	0	0	0	1.90026e+06	1.96463e+06	533	58.4151	4.77979
B8N794	Aldehyde reductase (AKR1), putative	3.9	1	3	0	170221	573435	0	0	0	0	0	308	34.5237	7.1665
B8NWR5	Lipase 8, putative	3.27	1	3	2.74714e+06	712008	0	0	0	0	0	0	428	45.6377	4.27197
B8N479	Glucan endo-1,3-alpha-glucosidase agn1, putative	3.04	1	3	0	235393	0	0	0	0	1.89921e+06	1.80224e+06	626	68.0648	6.17627
B8N6U8	Mitochondrial processing peptidase beta subunit, putative	2.71	1	3	0	89546.5	0	0	0	0	565060	0	479	53.138	5.73193
B8NPA7	3'(2'),5'-bisphosphate nucleotidase	2.65	1	3	0	0	0	0	0	0	1.14015e+06	1.02845e+06	415	44.4643	8.26514
B8N9R6	Pyruvate carboxylase	2.35	2	3	250800	533684	0	0	0	0	0	0	1193	131.118	6.55127
B8NAT6	Dihydrolipoyl dehydrogenase	2.34	1	3	409896	307914	0	0	861489	0	0	0	512	54.5805	7.78174
B8NYN2	Carboxypeptidase S1, putative	2.17	1	3	0	0	0	0	0	0	3.97269e+06	3.76091e+06	552	60.7585	4.89404
B8NDT9	Chromosome segregation protein Cse1, putative	1.87	1	3	0	0	0	0	0	0	1.26674e+08	1.17431e+08	962	108.321	5.21143
B8NG25	Putative uncharacterized protein	18.02	2	2	0	0	931617	620590	0	0	0	0	111	12.6773	7.06396
B8MZ23	Thioredoxin	15.6	1	2	0	0	0	0	1.59508e+06	1.92774e+06	0	0	109	11.9179	4.53857
B8N419	Superoxide dismutase	15.24	2	2	0	0	0	0	1.95621e+06	0	0	0	210	23.2149	7.23975
B8NBJ0	Putative uncharacterized protein	15.15	1	2	0	0	0	0	1.7068e+06	1.37901e+06	0	0	66	7.03331	3.80225
B8NNR5	Mitochondrial F1F0 ATP synthase subunit F (Atp17), putative	13.86	1	2	0	0	4.17611e+06	4.73111e+06	0	0	0	0	101	11.1759	10.4331
B8NIU3	Putative uncharacterized protein	13.85	1	2	0	0	0	0	2.46672e+06	1.67898e+06	0	0	130	12.9475	10.3306
B8N781	NADH-ubiquinone oxidoreductase B18 subunit, putative	13.04	1	2	0	0	0	0	2.16059e+06	2.04791e+06	0	0	92	10.7042	8.1626
B8N837	Chaperonin, putative	12.5	1	2	0	0	0	0	1.81794e+06	1.67812e+06	0	0	104	11.2391	8.45557
B8N6N8	Small nuclear ribonucleoprotein SmF, putative	12.5	1	2	0	0	841808	524704	0	0	0	0	88	10.0601	5.40186
B8NV16	Iron-sulfur cluster biosynthesis protein Isd11, putative	11.61	1	2	0	0	538295	314913	0	0	0	0	112	13.4529	10.2427
B8MXA7	Small nuclear ribonucleoprotein SmE, putative	11.58	1	2	0	0	1.15443e+06	1.12385e+06	0	0	0	0	95	10.6338	9.59814
B8N8U3	Mitochondrial import receptor subunit (Tom20), putative	10.59	1	2	0	0	0	0	1.99744e+06	1.39874e+06	0	0	170	18.6565	5.46533
B8NHR2	Putative uncharacterized protein	10.38	1	2	0	0	0	0	4.42455e+06	4.7533e+06	0	0	106	11.8345	4.27197
B8NU84	Putative uncharacterized protein	10.28	1	2	0	0	0	0	0	0	1.93905e+06	1.70972e+06	253	28.0412	4.76709
B8MZY8	NADH-ubiquinone oxidoreductase subunit GRIM-19, putative	10.08	1	2	0	0	2.6609e+06	2.00762e+06	0	0	0	0	119	13.9853	9.70068
B8NSP9	Ribosomal protein L16a	9.41	2	2	0	0	2.31696e+06	2.65563e+06	0	0	0	0	202	22.9716	10.7847
B8NT05	G-protein complex beta subunit CpcB	8.86	2	2	398203	0	0	0	0	0	0	0	316	34.9954	6.68311
B8N1R8	DNA damage response protein (Dap1), putative	8.82	1	2	0	0	0	0	2.1171e+06	1.80537e+06	0	0	170	18.5306	4.85596
B8N4D7	Cytochrome b5, putative	8.76	1	2	0	0	0	0	657638	836525	0	0	137	14.531	4.61475
B8NM00	Peptidyl-prolyl cis-trans isomerase	8.48	1	2	0	0	0	0	1.05163e+06	1.11742e+06	0	0	165	18.015	6.31592
B8N6J9	2-dehydropantoate 2-reductase	8.43	1	2	0	0	0	0	0	0	0	0	344	36.318	5.90967
B8ND89	NADH-ubiquinone oxidoreductase subunit B17.2, putative	8.03	1	2	0	0	1.25505e+06	1.01239e+06	0	0	0	0	137	16.0842	9.14404
B8N9T8	Proteasome subunit beta type	7.39	1	2	0	0	418824	474897	0	0	0	0	203	22.5987	6.80029
B8N023	60S ribosomal protein L35Ae	7.34	1	2	0	0	726720	401715	0	0	0	0	109	12.4217	11.2241
B8MWG7	Putative uncharacterized protein	7.34	1	2	0	0	0	0	3.4873e+06	3.1103e+06	0	0	177	20.0077	9.08545
B8NJ33	Translation initiation inhibitor, putative	7.27	1	2	0	0	0	0	1.77428e+06	1.65551e+06	0	0	165	17.383	8.6167
B8NJV8	60S ribosomal protein L35	7.26	1	2	0	0	0	4.83226e+06	0	2.35635e+06	0	0	124	14.6163	11.0923
B8MWX6	Putative uncharacterized protein	7.22	1	2	0	0	4.30106e+06	960133	0	0	0	0	194	21.7969	6.39209
B8N0D5	40S ribosomal protein S11	6.88	1	2	0	0	897480	2.4113e+06	0	0	0	0	160	18.48	10.814
B8NIW4	GTP-binding protein YchF	6.85	2	2	213555	0	0	0	0	0	0	0	394	43.552	7.76709
B8MZ34	Mitochondrial F1F0-ATP synthase g subunit, putative	6.53	1	2	0	0	0	0	3.04526e+06	2.56312e+06	0	0	199	20.8169	10.6089
B8NTW4	Putative uncharacterized protein	6.52	1	2	0	0	0	0	1.20988e+06	959505	0	0	184	20.8455	5.2749
B8NKK6	Putative uncharacterized protein	6.45	1	2	0	0	770450	215240	0	0	0	0	124	14.288	7.72314
B8N444	Lipid transfer protein, putative	6.2	1	2	0	0	771549	724386	0	0	0	0	129	13.6662	9.56885
B8N8C6	F-actin capping protein alpha subunit, putative	5.86	1	2	0	0	0	0	0	0	1.01343e+06	935695	273	29.9581	5.14795
B8NZ32	NADH-ubiquinone oxidoreductase 21 kDa subunit, putative	5.82	1	2	0	0	310272	418262	0	0	0	0	189	20.9596	8.93896
B8N1B1	Small monomeric GTPase SarA, putative	5.82	1	2	0	0	409901	140418	0	0	0	0	189	21.4021	6.41748
B8N8Z4	Extracellular protein, putative	5.78	1	2	0	0	2.23238e+06	367261	0	0	0	0	346	36.4482	7.47412
B8NYI6	Phosphatidylglycerol specific phospholipase, putative	5.77	2	2	0	0	0	0	0	0	3.88875e+06	1.03061e+06	503	55.6616	5.46533
B8NHB5	Putative uncharacterized protein	5.76	1	2	0	0	460455	148550	0	0	0	0	139	16.225	5.43994
B8NUR2	60S ribosomal protein L21, putative	5.7	1	2	0	0	2.85153e+06	3.70859e+06	0	0	0	0	158	18.0327	10.1841
B8NYC3	Glutathione S-transferase family protein, putative	5.56	1	2	0	0	0	0	0	0	1.7084e+06	1.35356e+06	252	28.8158	5.84619
B8NVY7	Putative uncharacterized protein	5.56	1	2	0	0	386137	86971.7	0	0	0	0	270	30.8397	5.0083
B8MX58	Electron transfer flavoprotein alpha subunit, putative	5.48	1	2	0	0	0	0	0	0	1.4396e+06	1.40918e+06	347	36.0771	5.99854
B8NQS6	Esterase, putative	5.38	1	2	0	0	0	0	0	0	5.29043e+06	4.9128e+06	260	27.9943	8.80713
B8NMC7	Hsp90 binding co-chaperone (Sba1), putative	5.35	1	2	0	0	0	0	0	0	2.74346e+06	2.71981e+06	243	27.2399	8.06006
B8NQL8	Ubiquinol-cytochrome C reductase complex core protein 2, putative	5.35	1	2	0	0	0	0	0	0	1.1307e+06	1.08659e+06	318	32.8629	9.11475
B8NWM9	Putative uncharacterized protein	5.08	1	2	0	0	792865	571070	0	0	0	0	177	19.8699	6.63916
B8NLG2	ATP synthase subunit E, putative	4.76	1	2	0	0	423059	43603	0	0	0	0	231	26.0288	5.66846
B8NMD3	Probable arabinan endo-1,5-alpha-L-arabinosidase C	4.73	1	2	448964	101358	0	0	0	0	0	0	317	34.1682	5.22412
B8NXL2	Acetyl-CoA-acetyltransferase, putative	4.63	1	2	0	0	0	0	0	0	2.31455e+06	2.45716e+06	432	45.7097	8.63135
B8NVC6	Putative uncharacterized protein	4.5	1	2	0	0	872476	549715	0	0	0	0	222	25.4791	5.49072
B8NVA7	Putative uncharacterized protein	4.5	1	2	0	0	1.66642e+06	1.50876e+06	0	0	0	0	200	23.4373	10.272
B8N4L2	Thiamine thiazole synthase	4.28	1	2	217992	150744	0	0	0	0	0	0	327	35.0867	5.42725
B8NJS3	Alpha-1,2-mannosidase family protein, putative	4.13	2	2	813655	0	0	0	0	0	0	0	800	88.511	5.43994
B8NN48	Putative uncharacterized protein	4.1	1	2	0	0	0	0	0	0	1.18857e+06	1.06273e+06	317	34.2483	6.63916
B8N8Y6	3-hydroxyisobutyrate dehydrogenase	3.86	1	2	0	0	0	0	0	0	1.75358e+06	1.38441e+06	363	39.293	8.52881
B8NUC3	Putative uncharacterized protein	3.78	1	2	0	0	6.90012e+06	5.41126e+06	0	0	0	0	344	38.5881	7.07861
B8NAS9	Peptidyl-prolyl cis-trans isomerase Cpr7, putative	3.77	1	2	0	0	0	0	0	0	2.41625e+06	2.42818e+06	371	40.8336	6.39209
B8NEH9	Leucine permease transcriptional regulator (SAC3), putative	3.7	1	2	0	0	0	0	0	0	0	0	1217	132.063	6.85889
B8N690	G protein complex alpha subunit GpaB	3.66	1	2	0	0	0	2.82245e+06	2.58702e+07	0	0	0	355	40.8707	7.44482
B8NSI8	UV excision repair protein (RadW), putative	3.64	1	2	0	0	0	0	0	0	1.82055e+06	1.69279e+06	439	47.0665	4.79248
B8NFQ0	KH domain RNA-binding protein	3.64	1	2	0	0	0	0	0	0	2.37538e+06	1.9716e+06	357	38.2853	5.75732
B8NUM6	Proteasome regulatory particle subunit (RpnE), putative	3.61	2	2	0	96833	0	0	0	0	0	0	498	57.4852	7.75244
B8NJC1	Extracellular lipase, putative	3.53	1	2	0	0	0	0	0	0	3.69443e+06	3.16858e+06	425	46.15	5.69385
B8N4P0	Probable carboxypeptidase AFLA_037450	3.49	1	2	0	0	0	0	0	0	2.44342e+06	2.37188e+06	430	45.782	5.05908
B8NQM0	Glycosyl hydrolase, putative	3.48	1	2	360281	495350	0	0	0	0	0	0	374	40.7874	4.60205
B8NSZ1	Tubulin beta subunit	3.36	1	2	580229	435453	0	0	0	0	0	0	447	49.7819	4.93213
B8NX52	Glucoamylase	3.27	1	2	0	0	0	0	0	0	2.22447e+06	2.40114e+06	612	65.4301	5.17334
B8N038	Aspartyl aminopeptidase	3.21	1	2	0	0	0	0	738178	702441	0	0	498	53.9586	6.3667
B8NBX2	Ribosomal protein L19	3.11	1	2	0	0	1.03437e+06	834681	0	0	0	0	289	33.3191	11.2241
B8N6A6	60S ribosomal protein L5, putative	3	1	2	1.07186e+06	484678	0	0	0	0	0	0	300	34.5926	8.45557
B8N3M8	Alcohol dehydrogenase, zinc-containing, putative	2.89	1	2	694617	545696	0	0	0	0	0	0	346	37.6603	6.44287
B8MX57	Putative uncharacterized protein	2.78	1	2	183253	447469	0	0	0	0	0	0	396	43.6024	9.56885
B8NXD7	F5/8 type C domain protein	2.54	1	2	518242	513159	0	0	0	0	0	0	512	54.8918	5.0083
B8N306	Probable alpha-galactosidase B	2.49	1	2	0	0	0	0	0	0	2.68977e+06	2.2179e+06	442	48.4623	4.7417
B8NVT9	Phytase, putative	2.47	1	2	230261	184318	0	0	0	0	0	0	527	57.2448	5.0083
B8NIT1	Adenosylhomocysteinase	2.45	1	2	463031	151810	0	0	0	0	0	0	449	48.8999	6.21436
B8N0Y3	Iron superoxide dismutase A, putative	2.39	1	2	0	0	0	0	1.02203e+06	801856	0	0	837	93.0768	9.48096
B8N6T3	GMC oxidoreductase, putative	2.39	1	2	0	0	0	0	0	0	789974	807179	628	69.1227	5.26221
B8NQF4	Putative uncharacterized protein	2.37	1	2	0	0	3.61541e+06	4.01021e+06	0	0	0	0	337	36.6471	8.39697
B8NWI1	Pheromone processing carboxypeptidase (Sxa2), putative	2.14	1	2	0	0	0	0	0	0	3.43614e+06	3.25575e+06	513	57.7171	4.77979
B8NPF9	Protein disulfide isomerase Pdi1, putative	1.94	1	2	0	0	0	0	0	0	1.29697e+06	952514	515	56.3633	4.67822
B8NXN6	Alpha-1,2-mannosidase, putative subfamily	1.59	1	2	238174	333817	0	0	0	0	0	0	691	77.045	5.16064
B8NSU3	Putative uncharacterized protein	1.45	1	2	196515	0	0	0	0	0	0	0	899	99.9812	8.49951
B8NGQ8	Thimet oligopeptidase, putative	1.42	1	2	0	0	0	5950.67	0	0	0	0	704	81.1996	6.50732
B8N394	Acetyl-coenzyme A synthetase FacA	1.41	1	2	591736	433322	0	0	0	0	0	0	710	78.8752	6.7124
B8N1A6	Proliferating cell nuclear antigen (PCNA)	1.35	1	2	0	0	0	0	0	0	923288	728461	812	89.7877	5.18604
B8N077	Extracellular serine-rich protein, putative	1.26	1	2	0	0	0	0	0	0	1.39443e+06	1.27427e+06	794	85.8694	4.84326
B8N669	Beta-galactosidase, putative	0.93	1	2	0	0	0	0	0	0	1.19126e+06	1.10992e+06	1071	120.929	4.83057
B8MYG2	DNA-directed RNA polymerase	0.9	1	2	0	0	0	0	0	0	2.85305e+07	0	1218	136.443	8.82178
B8NIZ1	Putative uncharacterized protein	20.16	1	1	0	0	0	0	0	0	0	3.94884e+06	129	14.4181	6.66846
B8NHF6	Putative uncharacterized protein	19.67	1	1	0	0	7.94197e+06	0	0	0	0	0	61	6.32825	11.0044
B8N769	Putative uncharacterized protein	16.3	1	1	0	0	0	0	0	603235	0	0	92	8.75135	8.66064
B8NAB4	Putative uncharacterized protein	16.25	1	1	0	0	328555	0	0	0	0	0	80	8.60743	8.6167
B8N7D6	Dynein light chain (Tctex1), putative	12.68	1	1	0	0	0	0	1.47975e+06	0	0	0	142	14.8954	5.16064
B8NCF4	Short chain dehydrogenase, putative	12.12	1	1	0	2.71357e+07	0	0	0	0	0	0	198	20.4354	7.86963
B8NRT5	Peptidyl-prolyl cis-trans isomerase	11.48	1	1	0	0	315738	0	0	0	0	0	122	13.2869	9.48096
B8NE85	Putative uncharacterized protein	10.83	1	1	0	0	0	0	1.66696e+06	0	0	0	314	34.2139	5.5542
B8NBV7	Tubulin-specific chaperone Rbl2, putative	10.17	1	1	0	0	0	708779	0	0	0	0	118	13.4381	6.58057
B8NW68	BolA domain protein	10	1	1	0	0	481384	0	0	0	0	0	130	14.9807	10.1694
B8NPA2	Putative uncharacterized protein	10	1	1	0	0	0	0	1.89318e+06	0	0	0	130	13.5442	6.06201
B8NMQ4	Putative uncharacterized protein	9.29	1	1	473002	0	0	0	0	0	0	0	183	19.4549	5.52881
B8N5Y8	Small nuclear ribonucleoprotein (LSM2), putative	9.18	1	1	0	0	1.286e+06	0	0	0	0	0	98	11.223	9.08545
B8NUQ4	Sorting nexin Snx3, putative	9.15	1	1	0	0	0	0	0	1.37886e+06	0	0	142	16.7445	8.19189
B8NHS3	ThiJ/PfpI family protein	9.09	1	1	0	0	0	0	627208	0	0	0	253	27.7699	5.5415
B8NB11	Putative uncharacterized protein	8.94	1	1	0	0	0	0	1.14471e+07	0	0	0	123	13.2935	5.0083
B8NUZ4	Translation initiation factor SUI1, putative	8.77	1	1	0	0	0	511947	0	0	0	0	114	13.0028	8.60205
B8N9U5	Proteasome subunit beta type	8.74	1	1	0	0	0	0	633213	0	0	0	206	22.4523	5.08447
B8MYI1	Putative uncharacterized protein	8.49	1	1	0	0	0	0	1.50133e+06	0	0	0	106	12.3539	5.74463
B8N9N6	Oxidoreductase, short-chain dehydrogenase/reductase family	8.11	1	1	0	0	0	0	0	0	0	0	259	28.5796	6.30322
B8NDR9	1,2-dihydroxy-3-keto-5-methylthiopentene dioxygenase	7.87	1	1	0	0	786983	0	0	0	0	0	178	20.7982	5.66846
B8NCS3	Estradiol 17 beta-dehydrogenase, putative	7.65	1	1	0	0	0	0	2.72489e+06	0	0	0	196	20.7416	9.08545
B8ND83	Putative uncharacterized protein	7.56	1	1	0	0	0	0	0	0	0	2.52692e+06	225	24.774	5.50342
B8N6F9	Mismatched base pair and cruciform DNA recognition protein, putative	7.43	1	1	0	0	0	0	1.51979e+06	0	0	0	175	18.0418	5.63037
B8N9X4	Cytochrome c subunit, putative	6.99	1	1	0	0	5.54406e+06	0	0	0	0	0	143	16.4976	11.0044
B8MYW2	TCTP family protein	6.94	1	1	0	0	0	110440	0	0	0	0	173	19.6959	4.81787
B8MZ57	C6 transcription factor RosA-like, putative	6.62	1	1	0	0	0	0	0	0	0	0	574	64.1379	7.07861
B8N9D1	DUF757 domain protein	6.62	1	1	0	0	0	316736	0	0	0	0	151	17.8697	5.47803
B8NKR2	Rab small monomeric GTPase Rab7, putative	6.47	1	1	0	0	80666.3	0	0	0	0	0	201	22.5791	4.88135
B8NQA4	Cytochrome c oxidase subunit Va, putative	6.33	1	1	0	0	0	469262	0	0	0	0	158	17.8903	6.58057
B8ND58	Putative uncharacterized protein	6.06	1	1	0	0	0	1.70953e+06	0	0	0	0	132	14.0922	7.85498
B8N6U6	Fibrillarin	5.99	1	1	477026	0	0	0	0	0	0	0	317	33.0002	10.3306
B8NQI4	Alkaline phosphatase family protein	5.87	1	1	0	0	0	0	0	0	0	0	664	74.3221	6.11279
B8NJL1	Putative uncharacterized protein	5.84	1	1	0	0	0	872711	0	0	0	0	137	15.8929	6.41748
B8N4F7	DUF500 and SH3 domain protein	5.69	1	1	0	0	0	0	0	4.62292e+06	0	0	404	43.5601	9.08545
B8NIL7	ADP-ribosylation factor, putative	5.46	1	1	0	0	26220.8	0	0	0	0	0	183	20.9589	5.71924
B8NNL9	Nucleotide binding protein, putative	5.11	1	1	0	0	0	0	1.31802e+07	0	0	0	313	33.9966	7.07861
B8NHU3	Putative uncharacterized protein	4.96	1	1	657016	0	0	0	0	0	0	0	242	27.0235	4.97021
B8NFT3	Putative uncharacterized protein	4.72	1	1	0	0	0	411941	0	0	0	0	254	28.1079	4.67822
B8N3B7	Vacuolar ATPase 98 kDa subunit, putative	4.67	1	1	0	0	0	0	0	0	0	6.965e+06	857	97.6233	5.8208
B8NQB0	Glucokinase regulator family protein, putative	4.59	1	1	0	0	0	0	0	0	0	5.45946e+06	676	72.3632	5.77002
B8NC09	Putative uncharacterized protein	4.55	1	1	0	0	0	0	0	0	728615	0	242	26.6653	5.32568
B8NGN3	Mitochondrial co-chaperone GrpE, putative	4.45	1	1	0	0	413239	0	0	0	0	0	247	28.0734	8.68994
B8N4W5	Uridine permease Fui1, putative	4.29	1	1	0	0	0	0	0	0	0	0	560	61.6877	8.83643
B8N5C0	26S proteasome regulatory particle subunit Rpn8, putative	4.23	1	1	0	0	0	0	0	0	1.35459e+06	0	355	39.6816	6.01123
B8NMB1	Putative uncharacterized protein	4.02	1	1	0	0	0	0	4.10494e+07	0	0	0	523	59.1719	7.56201
B8ND63	Centromere protein Cse4, putative	4	1	1	0	0	634201	0	0	0	0	0	175	18.9042	11.0776
B8NFC2	GILT family thiol reductase, putative	3.97	1	1	0	0	0	0	0	0	1.0155e+06	0	252	28.3925	5.0083
B8NSF7	Pseudouridylate synthase family protein	3.89	1	1	0	0	0	0	0	0	1.18827e+07	0	488	54.8285	8.76318
B8NHK5	Calcium/calmodulin-dependent protein kinase, putative	3.69	1	1	0	0	0	0	0	0	0	526468	406	45.7923	6.34131
B8N846	Ubiquitin-like activating enzyme (UlaA), putative	3.58	1	1	0	0	0	0	0	0	5.0023e+06	0	558	61.8576	5.08447
B8NB23	Mannitol-1-phosphate dehydrogenase	3.58	1	1	0	0	0	0	0	0	0	3.76906e+06	391	43.4533	5.70654
B8NWM6	Glyoxylate/hydroxypyruvate reductase, putative	3.56	1	1	623435	0	0	0	0	0	0	0	393	43.1462	7.88428
B8N1C2	MFS multidrug transporter, putative	3.54	1	1	0	2.99138e+06	0	0	0	0	0	0	649	71.0243	8.5874
B8N152	Esterase family protein	3.37	1	1	0	0	0	0	0	0	0	0	593	67.2189	7.00537
B8N5T0	Phosphatidylserine decarboxylase, putative	3.3	1	1	0	0	0	39622.8	0	0	0	0	333	38.1476	6.60986
B8NAW8	Putative uncharacterized protein	3.24	1	1	0	0	0	3.76202e+06	0	0	0	0	494	55.5431	4.86865
B8NSE2	Nucleosome assembly protein Nap1, putative	3.17	1	1	0	0	0	0	0	0	1.54272e+06	0	410	46.2864	4.57666
B8MW33	Short chain dehydrogenase/reductase family	3.11	1	1	0	0	0	0	0	0	0	1.47663e+06	354	38.796	8.73389
B8NYX1	Leucine aminopeptidase 1	3.1	1	1	0	0	0	0	0	0	0	1.4566e+06	387	43.1205	6.20166
B8MX81	Pyruvate dehydrogenase complex, dihydrolipoamide acetyltransferase	3.09	1	1	0	0	0	0	0	0	946814	0	485	51.5869	6.37939
B8N9N9	Putative uncharacterized protein	3.09	1	1	0	0	0	0	0	1.06805e+08	0	0	453	50.5676	7.37158
B8N8E7	Glucose-methanol-choline (Gmc) oxidoreductase, putative	2.96	1	1	531482	0	0	0	0	0	0	0	608	66.3935	5.78271
B8ND52	Actin Act1	2.93	1	1	371012	0	0	0	0	0	0	0	375	41.6129	5.69385
B8N2S8	Sexual differentiation process protein isp4, putative	2.86	1	1	0	0	0	2.55629e+06	0	0	0	0	769	86.1084	8.51416
B8NBH5	Cytochrome P450, putative	2.63	1	1	0	1.71372e+06	0	0	0	0	0	0	494	57.1329	7.07861
B8MZ00	Ribonuclease T2, putative	2.56	1	1	0	0	0	0	0	0	629059	0	312	34.9308	5.52881
B8N225	NADH-ubiquinone oxidoreductase 39 kDa subunit, putative	2.36	1	1	0	71959.5	0	0	0	0	0	0	381	43.4323	7.44482
B8NKR8	Ran-specific GTPase-activating protein 1, putative	2.34	1	1	0	0	0	0	0	0	2.28246e+06	0	471	53.1355	5.22412
B8NJH8	DUF255 domain protein	2.29	1	1	0	0	0	0	0	0	3.55232e+07	0	787	87.646	5.63037
B8NFC1	Phosphatidylserine decarboxylase, putative	2.18	1	1	776301	0	0	0	0	0	0	0	458	51.5936	6.75635
B8NU40	Putative uncharacterized protein	2.17	1	1	0	0	0	5.62748e+06	0	0	0	0	322	35.9555	7.35693
B8NP47	Ankyrin repeat domain protein, putative	2.16	1	1	0	0	0	0	0	0	0	0	1157	128.026	6.48096
B8NNH7	Nulp1-pending protein	2.15	1	1	0	0	0	0	0	6.37369e+06	0	0	743	83.864	5.12256
B8MY11	Oligopeptidase family protein	2.09	1	1	0	0	0	0	0	0	0	0	718	78.7603	6.41748
B8NG12	Chitin synthase activator (Chs3), putative	2.08	1	1	0	0	0	0	0	0	0	1.2779e+06	963	105.264	8.51416
B8NK52	Heat shock protein (Sti1), putative	2.07	1	1	0	0	0	0	0	0	0	724223	579	64.0461	5.31299
B8NAR5	Putative uncharacterized protein	2.02	1	1	0	0	0	503163	0	0	0	0	396	39.1682	4.2085
B8NCD1	Cell wall associated protein, putative	1.83	1	1	0	111430	0	0	0	0	0	0	657	75.2274	7.73779
B8N7G1	Putative uncharacterized protein	1.82	1	1	0	0	0	0	555693	0	0	0	826	93.1797	7.66455
B8NP65	Probable beta-glucosidase F	1.73	1	1	0	159254	0	0	0	0	0	0	866	93.0075	5.60498
B8NAP2	C2 and Extensin domain protein	1.64	1	1	0	0	0	0	0	1.48994e+07	0	0	912	100.221	9.29053
B8NDG8	LEA domain protein	1.52	1	1	0	0	0	0	0	0	0	3.20091e+06	1053	112.215	4.56396
B8N6V7	Probable beta-galactosidase A	1.49	1	1	49554.4	0	0	0	0	0	0	0	1005	109.802	5.5542
B8N732	Phosphoketolase, putative	1.11	1	1	62514.4	0	0	0	0	0	0	0	810	91.511	6.60986
B8NGN7	Translation elongation factor EF-2 subunit, putative	1.06	1	1	359111	0	0	0	0	0	0	0	849	94.1677	6.75635
B8NP30	Adenylate cyclase AcyA	1.03	1	1	0	0	0	0	0	0	2.03516e+06	0	2144	237.764	7.81104
B8NBT0	Ubiquitin C-terminal hydrolase, putative	0.97	1	1	0	0	0	112349	0	0	0	0	2474	280.141	5.26221
B8NFE8	Polyketide synthase, putative	0.67	1	1	0	0	0	0	0	0	0	0	2553	276.361	5.68115
B8NDT3	DEAH-box RNA helicase (Dhr1), putative	0.62	1	1	0	630272	0	0	0	0	0	0	1129	126.277	5.33838
